# Supplementary material for: Pedagogical sentiment analysis based on the BERT-CNN-BiGRU-attention model in the context of intercultural communication barriers
Source: PeerJ Comput Sci. 2024 Jul 3;10:e2166. doi: 10.7717/peerj-cs.2166 (PMC11232589; doi:10.7717/peerj-cs.2166)
Supplement: Supplemental Information 1 [file peerj-cs-10-2166-s001.zip]

Archive with 32 entries (29 files):
- code/
- code/Abuse Detection using BERT.ipynb
- code/Abuse_Detection_using_BERT_COLAB.ipynb
- code/AutoEncoder and VAE for Image.ipynb
- code/BERT_Multi_Label_Classification.ipynb
- code/BERT_QuestionAnswerSystem_Squad.ipynb
- code/BERT_Semntiment_Classification_IMDB.ipynb
- code/Bias_Detection_LSTM.ipynb
- code/CNN Explained Step by Step.ipynb
- code/CNN Hate Speech Detection.ipynb
- code/DNN Hate Speech Detection.ipynb
- code/FastAI_RoBERTa.ipynb
- code/Keggle_StackOverflowQuestions/
- code/Keggle_StackOverflowQuestions/label_StackOverflow.txt
- code/Keggle_StackOverflowQuestions/title_StackOverflow.txt
- code/LSTM Hate Speech Detection.ipynb
- code/Retraining RoBERTa for MLM.ipynb
- code/RoBERTa_DisasterTweets_Classification.ipynb
- code/Simple Auto Encoder.ipynb
- code/TorchBNN_Example_Iris_Data.ipynb
- code/TorchBNN_Example_Iris_Data_V2.ipynb
- code/Transformar seq2seq High Level.ipynb
- code/Transformer Basic.ipynb
- code/TweetPreprocessingEnglish.ipynb
- code/ULMFiT Simple Code.ipynb
- code/ULMFiT_MultiClassText.ipynb
- code/ULMFiT_SentimentClassification_ImdbMoveReviews.ipynb
- code/evaluate_classification.py
- code/model_persistance.py
- code/multiclass/
- code/multiclass/Bias_Detection_CNN.ipynb
- code/simple_clean.py
