# Supplementary material for: Pedagogical sentiment analysis based on the BERT-CNN-BiGRU-attention model in the context of intercultural communication barriers
Source: PeerJ Comput Sci. 2024 Jul 3;10:e2166. doi: 10.7717/peerj-cs.2166 (PMC11232589; doi:10.7717/peerj-cs.2166)
Supplement: Supplemental Information 1 [file peerj-cs-10-2166-s001.zip › code/Abuse Detection using BERT.ipynb]

# %% [markdown]
### Install library

# %% [code]
# !pip3 install ktrain --user

# %% [markdown]
### Import Libraries

# %% [code]
# General libraries
import pandas as pd
import numpy as np

# import speficic libraries
import tensorflow as tf
import ktrain # Ktrain is a "Lightweight Wrapper" for Keras to Help Train Neural Networks
from ktrain import text

# custom libraries
from simple_clean import CleanTweets
from evaluate_classification import EvaluateBinaryClassification

# %% [code]
# Declare Reload Magic Function
%reload_ext autoreload
%autoreload 2
%matplotlib inline

# %% [code]
# Initialise Random Variables
SEED = 123
np.random.seed(SEED)

# %% [markdown]
### Load Data

# %% [code]
df_train = pd.read_csv('LearningLossModelQMI_5.csv')
df_train.head(5)

# %% [code]
df_test = pd.read_csv('QmiTest.csv')
df_test.head(5)

# %% [code]
ct = CleanTweets()
df_train['text'] = df_train['text'].apply(ct.prepro_a_tweet)
df_train.head(5)

# %% [code]
df_test['text'] = df_test['text'].apply(ct.prepro_a_tweet)
df_test.head(5)

# %% [markdown]
### Prepare data in model format

# %% [code]
TEXT_FIELD = 'text'
LABEL_FIELD = 'label'

# %% [code]
X_train, y_train = df_train[TEXT_FIELD].to_list(), df_train[LABEL_FIELD].to_list()
X_test, y_test = df_test[TEXT_FIELD].to_list(), df_test[LABEL_FIELD].to_list()

# %% [code]
(xtrain,  ytrain), (xtest, ytest), preproc = text.texts_from_array(x_train=X_train, y_train=y_train,
                                                                       x_test=X_test, y_test=y_test,
                                                                       class_names=[0, 1],
                                                                       preprocess_mode='bert',
                                                                       maxlen=350, 
                                                                       max_features=35000)

# %% [code]
model = text.text_classifier(name='bert', train_data=(xtrain, ytrain), preproc=preproc)

# %% [code]
learner = ktrain.get_learner(model=model,
                             train_data = (xtrain, ytrain),
                             val_data = (xtest, ytest),
                             batch_size = 6)

# %% [code]
learner.fit_onecycle(lr=2e-5, epochs=1)

# %% [markdown]
### Creat a predictor to make prediction on unknown data

# %% [code]
predictor = ktrain.get_predictor(learner.model, preproc)

# %% [code]
predictor.get_classes()

# %% [code]
predicted = predictor.predict(X_test)

# %% [code]
ebc = EvaluateBinaryClassification(gnd_truths = y_test, predictions = predicted)
print(ebc.get_full_report())

# %% [markdown]
### We can store our trained model

# %% [code]
# let's save the predictor for later use
predictor.save('/tmp/my_predictor')

# %% [code]
# reload the predictor
reloaded_predictor = ktrain.load_predictor('/tmp/my_predictor')

# %% [code]
# make a prediction on the same document to verify it still works
reloaded_predictor.predict(X_test[0:10])
