# Supplementary material for: Pedagogical sentiment analysis based on the BERT-CNN-BiGRU-attention model in the context of intercultural communication barriers
Source: PeerJ Comput Sci. 2024 Jul 3;10:e2166. doi: 10.7717/peerj-cs.2166 (PMC11232589; doi:10.7717/peerj-cs.2166)
Supplement: Supplemental Information 1 [file peerj-cs-10-2166-s001.zip › code/AutoEncoder and VAE for Image.ipynb]

# %% [markdown]
Reference: https://avandekleut.github.io/vae/

# %% [code]
import torch; torch.manual_seed(0)
import torch.nn as nn
import torch.nn.functional as F
import torch.utils
import torch.distributions
import torchvision
import numpy as np
import matplotlib.pyplot as plt; plt.rcParams['figure.dpi'] = 200

import os    
os.environ['KMP_DUPLICATE_LIB_OK'] = 'True'

# %% [code]
device = 'cuda' if torch.cuda.is_available() else 'cpu'

# %% [markdown]
# AutoEncoder

# %% [markdown]
![image.png](attachment:image.png)

# %% [code]
class Encoder(nn.Module):
    def __init__(self, latent_dims):
        super(Encoder, self).__init__()
        self.linear1 = nn.Linear(784, 512)
        self.linear2 = nn.Linear(512, latent_dims)

    def forward(self, x):
        x = torch.flatten(x, start_dim=1)
        x = F.relu(self.linear1(x))
        return self.linear2(x)

# %% [code]
class Decoder(nn.Module):
    def __init__(self, latent_dims):
        super(Decoder, self).__init__()
        self.linear1 = nn.Linear(latent_dims, 512)
        self.linear2 = nn.Linear(512, 784)

    def forward(self, z):
        z = F.relu(self.linear1(z))
        z = torch.sigmoid(self.linear2(z))
        return z.reshape((-1, 1, 28, 28))


# %% [code]
class Autoencoder(nn.Module):
    def __init__(self, latent_dims):
        super(Autoencoder, self).__init__()
        self.encoder = Encoder(latent_dims)
        self.decoder = Decoder(latent_dims)

    def forward(self, x):
        z = self.encoder(x)
        return self.decoder(z)

# %% [code]
def train(autoencoder, data, epochs=2):
    opt = torch.optim.Adam(autoencoder.parameters())
    for epoch in range(epochs):
        for x, y in data:
            x = x.to(device) # GPU
            opt.zero_grad()
            x_hat = autoencoder(x)
            loss = ((x - x_hat)**2).sum()
            loss.backward()
            opt.step()
    return autoencoder

# %% [code]
latent_dims = 2
autoencoder = Autoencoder(latent_dims).to(device) # GPU

data = torch.utils.data.DataLoader(
        torchvision.datasets.MNIST('./data',
               transform=torchvision.transforms.ToTensor(),
               download=True),
        batch_size=12,
        shuffle=True)

autoencoder = train(autoencoder, data)

# %% [code]
def plot_latent(autoencoder, data, num_batches=1000):
    for i, (x, y) in enumerate(data):
        z = autoencoder.encoder(x.to(device))
        z = z.to('cpu').detach().numpy()
        plt.scatter(z[:, 0], z[:, 1], c=y, cmap='tab10')
        if i > num_batches:
            plt.colorbar()
            break

# %% [code]
plot_latent(autoencoder, data)

# %% [code]
def plot_reconstructed(autoencoder, r0=(-5, 10), r1=(-10, 5), n=12):
    w = 28
    img = np.zeros((n*w, n*w))
    for i, y in enumerate(np.linspace(*r1, n)):
        for j, x in enumerate(np.linspace(*r0, n)):
            z = torch.Tensor([[x, y]]).to(device)
            x_hat = autoencoder.decoder(z)
            x_hat = x_hat.reshape(28, 28).to('cpu').detach().numpy()
            img[(n-1-i)*w:(n-1-i+1)*w, j*w:(j+1)*w] = x_hat
    plt.imshow(img, extent=[*r0, *r1])

# %% [code]
plot_reconstructed(autoencoder)

# %% [markdown]
# Variational Autoencoder (VAE)

To implement this, we do not need to change the Decoder class. We only need to change the Encoder class to produce μ(x) and σ(x), and then use these to sample a latent vector. We also use this class to keep track of the KL divergence loss term.

# %% [markdown]
![image.png](attachment:image.png)

# %% [code]
class VariationalEncoder(nn.Module):
    def __init__(self, latent_dims):
        super(VariationalEncoder, self).__init__()
        self.linear1 = nn.Linear(784, 512)
        self.linear2 = nn.Linear(512, latent_dims)
        self.linear3 = nn.Linear(512, latent_dims)

        self.N = torch.distributions.Normal(0, 1)
        #self.N.loc = self.N.loc.cuda() # hack to get sampling on the GPU
        self.N.loc = self.N.loc
        #self.N.scale = self.N.scale.cuda()
        self.N.scale = self.N.scale
        self.kl = 0

    def forward(self, x):
        x = torch.flatten(x, start_dim=1)
        x = F.relu(self.linear1(x))
        mu =  self.linear2(x)
        sigma = torch.exp(self.linear3(x))
        z = mu + sigma*self.N.sample(mu.shape)
        self.kl = (sigma**2 + mu**2 - torch.log(sigma) - 1/2).sum()
        return z

# %% [markdown]
The autoencoder class changes a single line of code, swappig out an Encoder for a VariationalEncoder.

# %% [code]
class VariationalAutoencoder(nn.Module):
    def __init__(self, latent_dims):
        super(VariationalAutoencoder, self).__init__()
        self.encoder = VariationalEncoder(latent_dims)
        self.decoder = Decoder(latent_dims)

    def forward(self, x):
        z = self.encoder(x)
        return self.decoder(z)

# %% [markdown]
In order to train the variational autoencoder, we only need to add the auxillary loss in our training algorithm.

The following code is essentially copy-and-pasted from above, with a single term added added to the loss (autoencoder.encoder.kl).

# %% [code]
def train(autoencoder, data, epochs=20):
    opt = torch.optim.Adam(autoencoder.parameters())
    for epoch in range(epochs):
        for x, y in data:
            x = x.to(device) # GPU
            opt.zero_grad()
            x_hat = autoencoder(x)
            loss = ((x - x_hat)**2).sum() + autoencoder.encoder.kl
            loss.backward()
            opt.step()
    return autoencoder

# %% [code]
vae = VariationalAutoencoder(latent_dims).to(device) # GPU
vae = train(vae, data)

# %% [code]
plot_latent(vae, data)

# %% [code]
plot_reconstructed(vae, r0=(-3, 3), r1=(-3, 3))
