# Supplementary material for: Pedagogical sentiment analysis based on the BERT-CNN-BiGRU-attention model in the context of intercultural communication barriers
Source: PeerJ Comput Sci. 2024 Jul 3;10:e2166. doi: 10.7717/peerj-cs.2166 (PMC11232589; doi:10.7717/peerj-cs.2166)
Supplement: Supplemental Information 1 [file peerj-cs-10-2166-s001.zip › code/BERT_Multi_Label_Classification.ipynb]

# %% [markdown]
### BERT for MultiLabel Text Classification

Multilabel text classification is one of the most common business problems where a given piece of text/sentence/document needs to be classified into one or more of categories out of the given list. For example a movie can be categorized into 1 or more genres.


Data Source: https://www.kaggle.com/c/jigsaw-toxic-comment-classification-challenge


Data:

We are using the Jigsaw toxic data from Kaggle. This is competion provide the souce dataset Toxic Comment Competition. 

We are referring only to the first csv file from the data dump: train.csv

There are rows of data. Where each row has the following data-point:

1. Comment Text
2. toxic
3. severe_toxic
4. obscene
5. threat
6. insult
7. identity_hate

# %% [markdown]
* NOTE 1

> It is to be noted that the outputs to the BERT model are different from DistilBert Model implemented by the Hugging Face team. There are no token_type_ids generated from the tokenizer in case of Distilbert and also the final outputs from the network differ.
This will be explained further in the notebook

# %% [markdown]
* NOTE 2

> It is to be noted that the overall mechanisms for a multiclass and multilabel problems are similar, except for few differences namely:
Loss function is designed to evaluate all the probability of categories individually rather than as compared to other categories. Hence the use of BCE rather than Cross Entropy when defining loss.
Sigmoid of the outputs calcuated to rather than Softmax. Again for the reasons defined in the previous point
The accuracy metrics and F1 scores used from sklearn package as compared to direct comparison of expected vs predicted


# %% [markdown]
### 1. Importing Python Libraries and preparing the environment

# %% [code]
#!pip install -q transformers

# %% [code]
import numpy as np
import pandas as pd
from sklearn import metrics
import transformers
import torch
from torch.utils.data import Dataset, DataLoader, RandomSampler, SequentialSampler
from transformers import BertTokenizer, BertModel, BertConfig

# %% [code]
# # Setting up the device for GPU usage
from torch import cuda
device = 'cuda' if cuda.is_available() else 'cpu'
device

# %% [markdown]
### 2. Importing and Pre-Processing the domain data

* Taking the values of all the categories and coverting it into a list.
* The list is appened as a new column and other columns are removed

# %% [code]
BASE = r'ToxicComments'

df = pd.read_csv(BASE+r'\train.csv')

# %% [code]
df['list'] = df[df.columns[2:]].values.tolist()
new_df = df[['comment_text', 'list']].copy()
new_df.head()

# %% [markdown]
### 3. Preparing the Dataset and Dataloader

We will start with defining few key variables that will be used later during the training/fine tuning stage. 

Followed by creation of CustomDataset class - This defines how the text is pre-processed before sending it to the neural network. 

We will also define the Dataloader that will feed the data in batches to the neural network for suitable training and processing. 

Dataset and Dataloader are constructs of the PyTorch library for defining and controlling the data pre-processing and its passage to neural network. 

The tokenizer uses the encode_plus method to perform tokenization and generate the necessary outputs, namely: ids, attention_mask, token_type_ids. This is the first difference between the distilbert and bert, where the tokenizer generates the token_type_ids in case of Bert. 

CustomDataset Dataset is defined to accept the tokenizer, dataframe and max_length as input and generate tokenized output and tags that is used by the BERT model for training. We are using the BERT tokenizer to tokenize the data in the comment_text column of the dataframe.

Dataloader is used to for creating training and validation dataloader that load data to the neural network in a defined manner. This is needed because all the data from the dataset cannot be loaded to the memory at once, hence the amount of dataloaded to the memory and then passed to the neural network needs to be controlled.
This control is achieved using the parameters such as batch_size and max_len.

# %% [code]
# Sections of config

# Defining some key variables that will be used later on in the training
MAX_LEN = 200
TRAIN_BATCH_SIZE = 20
VALID_BATCH_SIZE = 8
EPOCHS = 1
LEARNING_RATE = 1e-05
tokenizer = BertTokenizer.from_pretrained('bert-base-uncased')

# %% [code]
class CustomDataset(Dataset):

    def __init__(self, dataframe, tokenizer, max_len):
        self.tokenizer = tokenizer
        self.data = dataframe
        self.comment_text = dataframe.comment_text
        self.targets = self.data.list
        self.max_len = max_len

    def __len__(self):
        return len(self.comment_text)

    def __getitem__(self, index):
        comment_text = str(self.comment_text[index])
        comment_text = " ".join(comment_text.split())

        inputs = self.tokenizer.encode_plus(
            comment_text,
            None,
            add_special_tokens=True,
            max_length=self.max_len,
            pad_to_max_length=True,
            return_token_type_ids=True
        )
        ids = inputs['input_ids']
        mask = inputs['attention_mask']
        token_type_ids = inputs["token_type_ids"]


        return {
            'ids': torch.tensor(ids, dtype=torch.long),
            'mask': torch.tensor(mask, dtype=torch.long),
            'token_type_ids': torch.tensor(token_type_ids, dtype=torch.long),
            'targets': torch.tensor(self.targets[index], dtype=torch.float)
        }

# %% [code]
# Creating the dataset and dataloader for the neural network

train_size = 0.8
train_dataset=new_df.sample(frac=train_size,random_state=200)
test_dataset=new_df.drop(train_dataset.index).reset_index(drop=True)
train_dataset = train_dataset.reset_index(drop=True)


print("FULL Dataset: {}".format(new_df.shape))
print("TRAIN Dataset: {}".format(train_dataset.shape))
print("TEST Dataset: {}".format(test_dataset.shape))

training_set = CustomDataset(train_dataset, tokenizer, MAX_LEN)
testing_set = CustomDataset(test_dataset, tokenizer, MAX_LEN)

# %% [code]
train_params = {'batch_size': TRAIN_BATCH_SIZE,
                'shuffle': True,
                'num_workers': 0
                }

test_params = {'batch_size': VALID_BATCH_SIZE,
                'shuffle': True,
                'num_workers': 0
                }

training_loader = DataLoader(training_set, **train_params)
testing_loader = DataLoader(testing_set, **test_params)

# %% [markdown]
### 4. Creating the Neural Network

# %% [code]
# Creating the customized model, by adding a drop out and a dense layer on top of distil bert to get the final output for the model. 

class BERTClass(torch.nn.Module):
    def __init__(self):
        super(BERTClass, self).__init__()
        self.l1 = transformers.BertModel.from_pretrained('bert-base-uncased', return_dict=False)
        self.l2 = torch.nn.Dropout(0.3)
        self.l3 = torch.nn.Linear(768, 6)
    
    def forward(self, ids, mask, token_type_ids):
        _, output_1= self.l1(ids, attention_mask = mask, token_type_ids = token_type_ids)
        output_2 = self.l2(output_1)
        output = self.l3(output_2)
        return output

model = BERTClass()
model.to(device);

# %% [code]
# Our loss function is a combination of Binary Cross Entropy which is implemented as BCELogits Loss in PyTorch

def loss_fn(outputs, targets):
    return torch.nn.BCEWithLogitsLoss()(outputs, targets)

# %% [code]
optimizer = torch.optim.Adam(params =  model.parameters(), lr=LEARNING_RATE)

# %% [code]
def train(epoch):
    model.train()
    for _,data in enumerate(training_loader, 0):
        ids = data['ids'].to(device, dtype = torch.long)
        mask = data['mask'].to(device, dtype = torch.long)
        token_type_ids = data['token_type_ids'].to(device, dtype = torch.long)
        targets = data['targets'].to(device, dtype = torch.float)

        outputs = model(ids, mask, token_type_ids)

        optimizer.zero_grad()
        loss = loss_fn(outputs, targets)
        if _%5000==0:
            print(f'Epoch: {epoch}, Loss:  {loss.item()}')
        
        optimizer.zero_grad()
        loss.backward()
        optimizer.step()

# %% [code]
device, torch.cuda.device_count(), torch.cuda.current_device(), torch.cuda.get_device_name(0)

# %% [code]
# !nvidia-smi

# %% [code]
for epoch in range(EPOCHS):
    train(epoch)

# %% [code]
def validation(epoch):
    model.eval()
    fin_targets=[]
    fin_outputs=[]
    with torch.no_grad():
        for _, data in enumerate(testing_loader, 0):
            ids = data['ids'].to(device, dtype = torch.long)
            mask = data['mask'].to(device, dtype = torch.long)
            token_type_ids = data['token_type_ids'].to(device, dtype = torch.long)
            targets = data['targets'].to(device, dtype = torch.float)
            outputs = model(ids, mask, token_type_ids)
            fin_targets.extend(targets.cpu().detach().numpy().tolist())
            fin_outputs.extend(torch.sigmoid(outputs).cpu().detach().numpy().tolist())
    return fin_outputs, fin_targets

# %% [code]
for epoch in range(EPOCHS):
    outputs, targets = validation(epoch)
    outputs = np.array(outputs) >= 0.5
    accuracy = metrics.accuracy_score(targets, outputs)
    f1_score_micro = metrics.f1_score(targets, outputs, average='micro')
    f1_score_macro = metrics.f1_score(targets, outputs, average='macro')
    print(f"Accuracy Score = {accuracy}")
    print(f"F1 Score (Micro) = {f1_score_micro}")
    print(f"F1 Score (Macro) = {f1_score_macro}")

# %% [markdown]
Reference:

https://colab.research.google.com/github/abhimishra91/transformers-tutorials/blob/master/transformers_multi_label_classification.ipynb#scrollTo=Ov1_3R_pAcMo
