# Supplementary material for: Pedagogical sentiment analysis based on the BERT-CNN-BiGRU-attention model in the context of intercultural communication barriers
Source: PeerJ Comput Sci. 2024 Jul 3;10:e2166. doi: 10.7717/peerj-cs.2166 (PMC11232589; doi:10.7717/peerj-cs.2166)
Supplement: Supplemental Information 1 [file peerj-cs-10-2166-s001.zip › code/BERT_Semntiment_Classification_IMDB.ipynb]

# %% [markdown]
### Step 1: Import the necessary libraries

# %% [code]
import os
import torch
from torch import nn
from torch.utils.data import DataLoader, Dataset
from transformers import BertTokenizer, BertModel, AdamW, get_linear_schedule_with_warmup
from sklearn.model_selection import train_test_split
from sklearn.metrics import accuracy_score, classification_report
import pandas as pd

# %% [markdown]
### Step 2: Import the dataset and preprocess it

# %% [code]
def load_imdb_data(data_file):
    df = pd.read_csv(data_file)
    texts = df['review'].tolist()
    labels = [1 if sentiment == "positive" else 0 for sentiment in df['sentiment'].tolist()]
    return texts, labels

# %% [code]
data_file = "IMDB Dataset.csv"
texts, labels = load_imdb_data(data_file)

# %% [markdown]
### Step 3: Create a custom dataset class for text classification

# %% [code]
class TextClassificationDataset(Dataset):
    
    def __init__(self, texts, labels, tokenizer, max_length):
        self.texts = texts
        self.labels = labels
        self.tokenizer = tokenizer
        self.max_length = max_length
    
    
    def __len__(self):
        return len(self.texts)
    
    
    def __getitem__(self, idx):
        text = self.texts[idx]
        label = self.labels[idx]
        encoding = self.tokenizer(text, return_tensors='pt', max_length=self.max_length, padding='max_length', truncation=True)
        return {'input_ids': encoding['input_ids'].flatten(), 'attention_mask': encoding['attention_mask'].flatten(), 'label': torch.tensor(label)}

# %% [markdown]
### Step 4: Build a customer BERT classifier

# %% [code]
class BERTClassifier(nn.Module):
    def __init__(self, bert_model_name, num_classes):
        super(BERTClassifier, self).__init__()
        self.bert = BertModel.from_pretrained(bert_model_name)
        self.dropout = nn.Dropout(0.1)
        self.fc = nn.Linear(self.bert.config.hidden_size, num_classes)

    def forward(self, input_ids, attention_mask):
        outputs = self.bert(input_ids=input_ids, attention_mask=attention_mask)
        pooled_output = outputs.pooler_output
        x = self.dropout(pooled_output)
        logits = self.fc(x)
        return logits

# %% [markdown]
### Step 5: Define the train() function

# %% [code]
def train(model, data_loader, optimizer, scheduler, device):
    model.train()
    for batch in data_loader:
        optimizer.zero_grad()
        input_ids = batch['input_ids'].to(device)
        attention_mask = batch['attention_mask'].to(device)
        labels = batch['label'].to(device)
        outputs = model(input_ids=input_ids, attention_mask=attention_mask)
        loss = nn.CrossEntropyLoss()(outputs, labels)
        loss.backward()
        optimizer.step()
        scheduler.step()

# %% [markdown]
### Step 6: Build evaluation method

# %% [code]
def evaluate(model, data_loader, device):
    model.eval()
    predictions = []
    actual_labels = []
    with torch.no_grad():
        for batch in data_loader:
            input_ids = batch['input_ids'].to(device)
            attention_mask = batch['attention_mask'].to(device)
            labels = batch['label'].to(device)
            outputs = model(input_ids=input_ids, attention_mask=attention_mask)
            _, preds = torch.max(outputs, dim=1)
            predictions.extend(preds.cpu().tolist())
            actual_labels.extend(labels.cpu().tolist())
    return accuracy_score(actual_labels, predictions), classification_report(actual_labels, predictions)

# %% [markdown]
### Step 7: Build prediction method

# %% [code]
def predict_sentiment(text, model, tokenizer, device, max_length=128):
    model.eval()
    encoding = tokenizer(text, return_tensors='pt', max_length=max_length, padding='max_length', truncation=True)
    input_ids = encoding['input_ids'].to(device)
    attention_mask = encoding['attention_mask'].to(device)

    with torch.no_grad():
        outputs = model(input_ids=input_ids, attention_mask=attention_mask)
        _, preds = torch.max(outputs, dim=1)
    return "positive" if preds.item() == 1 else "negative"

# %% [markdown]
### Step 8: Define model’s parameters

# %% [code]
# Set up parameters
bert_model_name = 'bert-base-uncased'
num_classes = 2
max_length = 128
batch_size = 16
num_epochs = 4
learning_rate = 2e-5

# %% [markdown]
### Step 9: Loading and splitting the data.

# %% [code]
train_texts, val_texts, train_labels, val_labels = train_test_split(texts, labels, test_size=0.2, random_state=42)

# %% [markdown]
### Step 10: Initialize tokenizer, dataset, and data loader

# %% [code]
tokenizer = BertTokenizer.from_pretrained(bert_model_name)
train_dataset = TextClassificationDataset(train_texts, train_labels, tokenizer, max_length)
val_dataset = TextClassificationDataset(val_texts, val_labels, tokenizer, max_length)
train_dataloader = DataLoader(train_dataset, batch_size=batch_size, shuffle=True)
val_dataloader = DataLoader(val_dataset, batch_size=batch_size)

# %% [markdown]
### Step 11: Set up the device and model

# %% [code]
device = torch.device("cuda" if torch.cuda.is_available() else "cpu")
model = BERTClassifier(bert_model_name, num_classes).to(device)

# %% [markdown]
### Step 12: Set up optimizer and learning rate scheduler

# %% [code]
optimizer = AdamW(model.parameters(), lr=learning_rate)
total_steps = len(train_dataloader) * num_epochs
scheduler = get_linear_schedule_with_warmup(optimizer, num_warmup_steps=0, num_training_steps=total_steps)

# %% [markdown]
### Step 13: Training the model

# %% [code]
for epoch in range(num_epochs):
    print(f"Epoch {epoch + 1}/{num_epochs}")
    train(model, train_dataloader, optimizer, scheduler, device)
    accuracy, report = evaluate(model, val_dataloader, device)
    print(f"Validation Accuracy: {accuracy:.4f}")
    print(report)

# %% [code]
# Saving the final model
torch.save(model.state_dict(), "bert_classifier.pth")

# %% [markdown]
### Step 14: Evaluating our model’s performance

# %% [code]
# Test sentiment prediction
test_text = "The movie was great and I really enjoyed the performances of the actors."
sentiment = predict_sentiment(test_text, model, tokenizer, device)
print("The movie was great and I really enjoyed the performances of the actors.")
print(f"Predicted sentiment: {sentiment}")

# %% [code]
# Test sentiment prediction
test_text = "The movie was so bad and I would not recommend it to anyone."
sentiment = predict_sentiment(test_text, model, tokenizer, device)
print("The movie was so bad and I would not recommend it to anyone.")
print(f"Predicted sentiment: {sentiment}")

# %% [code]
# Test sentiment prediction
test_text = "Worst movie of the year."
sentiment = predict_sentiment(test_text, model, tokenizer, device)
print("Worst movie of the year.")
print(f"Predicted sentiment: {sentiment}")

# %% [markdown]
Reference:

1. https://medium.com/@khang.pham.exxact/text-classification-with-bert-7afaacc5e49b
2. Dataset: https://www.kaggle.com/datasets/lakshmi25npathi/imdb-dataset-of-50k-movie-reviews?resource=download
