# Supplementary material for: Pedagogical sentiment analysis based on the BERT-CNN-BiGRU-attention model in the context of intercultural communication barriers
Source: PeerJ Comput Sci. 2024 Jul 3;10:e2166. doi: 10.7717/peerj-cs.2166 (PMC11232589; doi:10.7717/peerj-cs.2166)
Supplement: Supplemental Information 1 [file peerj-cs-10-2166-s001.zip › code/Bias_Detection_LSTM.ipynb]

# %% [code]
import numpy as np
import pandas as pd
from sklearn import preprocessing
import tensorflow as tf

from keras.preprocessing.text import Tokenizer
from keras.preprocessing.sequence import pad_sequences

from gensim.models import KeyedVectors

from keras.layers import Dense, Dropout
from keras.layers.embeddings import Embedding
from keras.layers import LSTM
from keras.layers import Input, concatenate, Activation
from keras.models import Model

# %% [code]
SEED = 123
np.random.seed(SEED)
tf.random.set_seed(SEED)

# %% [markdown]
### Load Data and Clean

# %% [code]
BASE = './CIKM_Data/'
fins_train = ['train.csv']
fins_test = ['test10.csv']
track = 0

# %% [code]
df_train = pd.read_csv(BASE+fins_train[track])
df_train.head(5)

# %% [code]
le = preprocessing.LabelEncoder()
le.fit(df_train['label'])
df_train['num_label'] = le.transform(df_train['label'])
df_train = df_train[['num_label', 'label', 'sent']]
df_train.columns = ['num_label', 'label', 'text']
df_train.head(5)

# %% [code]
# le.inverse_transform(num_labels)

# %% [code]
#df_train.groupby('label').count()

# %% [code]
# We apply only this preprocessing because our data is already preprocessed
# def cleanNonAscii(text):
#     '''
#     Remove Non ASCII characters from the dataset.
#     Arguments:
#         text: str
#     returns: 
#         text: str
#     '''
#     return ''.join(i for i in text if ord(i) < 128)

# %% [code]
# df_train['text'] = df_train['text'].apply(cleanNonAscii)
# df_train.head(5)

# %% [code]
X_train, y_train = df_train['text'].values, df_train['num_label'].values

# %% [code]
df_test = pd.read_csv(BASE+fins_test[track])
df_test.head(5)

# %% [code]
df_test['num_label'] = le.transform(df_test['label'])
df_test = df_test[['num_label', 'label', 'sent']]
df_test.columns = ['num_label', 'label', 'text']
df_test.head(5)

# %% [code]
# df_test['text'] = df_test['text'].apply(cleanNonAscii)
# df_test.head(5)

# %% [code]
# df_test.groupby('label').count()

# %% [code]
X_test, y_test = df_test['text'].values, df_test['num_label'].values

# %% [code]
set(y_train), set(y_test)

# %% [markdown]
### Transforming data suitable for model format

# %% [code]
num_words = 100000
tokenizer = Tokenizer(num_words=num_words)
tokenizer.fit_on_texts(X_train)
xtrain = tokenizer.texts_to_sequences(X_train)
maxlen = max(map(lambda x: len(x),xtrain))
xtrain = pad_sequences(xtrain, maxlen=maxlen)

xtest = tokenizer.texts_to_sequences(X_test)
xtest = pad_sequences(xtest, maxlen=maxlen)

# %% [code]
from keras.utils import to_categorical
#one-hot encode target column
ytrain = to_categorical(y_train)
ytest = to_categorical(y_test)
ytrain[0]

# %% [markdown]
#### Load Word Embeddings

# %% [markdown]
Description of the word vectors:

wiki-news-300d-1M.vec.zip: 1 million word vectors trained on Wikipedia 2017, UMBC webbase corpus and statmt.org news dataset (16B tokens).

Source Link: https://fasttext.cc/docs/en/english-vectors.html

# %% [code]
import io

def load_vectors(fname='./word_emb_map/wiki-news-300d-1M.vec'):
    fin = io.open(fname, 'r', encoding='utf-8', newline='\n', errors='ignore')
    n, d = map(int, fin.readline().split()) # The first line of the file contains the number of words in the vocabulary and the size of the vectors.
    data = {}
    for line in fin:
        tokens = line.rstrip().split(' ') # Each value is space separated
        data[tokens[0]] = [*map(float, tokens[1:])] # Each line contains a word followed by its vectors
    return data

w2v = load_vectors()

# %% [code]
embedding_matrix = np.zeros((num_words, 300))
for word, i in tokenizer.word_index.items():
    if i >= num_words:
        continue
    if word not in w2v.keys():
        continue
    embedding_vector = list(w2v[word])
    if embedding_vector is not None:
        embedding_matrix[i] = embedding_vector

# %% [code]
def create_lstm_model():
    tweet_input = Input(shape=(maxlen,), dtype='int32')
    #tweet_encoder = Embedding(num_words, 300, weights=[embedding_matrix], input_length=maxlen, trainable=True)(tweet_input)
    tweet_encoder = Embedding(num_words, 200, input_length=maxlen)(tweet_input)
    tweet_encoder = Dropout(0.5)(tweet_encoder)
    merged = LSTM(100)(tweet_encoder)
    merged = Dropout(0.5)(merged)
    merged = Dense(5)(merged)
    output = Activation('softmax')(merged)
    model = Model(inputs=[tweet_input], outputs=[output])
    model.compile(loss='categorical_crossentropy', optimizer='adam', metrics=['accuracy'])
    #model.summary()
    return model

lstm_model = create_lstm_model()

# %% [code]
lstm_model.fit(xtrain, ytrain, epochs=3, batch_size=32, verbose=1)

# %% [code]
predicted = lstm_model.predict(xtest)

# %% [code]
pred = [*map(np.argmax, predicted)]

# %% [code]
actual = y_test

# %% [markdown]
### Performance

# %% [code]
actual = le.inverse_transform(actual)
pred = le.inverse_transform(pred)

# %% [code]
from sklearn.metrics import classification_report
print(classification_report(actual, pred))

# %% [code]
from sklearn.metrics import cohen_kappa_score

cks = cohen_kappa_score(pred, actual)
print('CKS', cks)

# %% [code]
from sklearn.metrics import roc_auc_score
from sklearn.preprocessing import LabelBinarizer

def multiclass_roc_auc_score(y_test, y_pred, average="macro"):
    lb = LabelBinarizer()
    lb.fit(y_test)
    y_test = lb.transform(y_test)
    y_pred = lb.transform(y_pred)
    return roc_auc_score(y_test, y_pred, average=average)

auc = multiclass_roc_auc_score(actual, pred)
print('Average AUC', auc)

# %% [code]
from sklearn.metrics import confusion_matrix
confusion_matrix(actual, pred)
