# Supplementary material for: Pedagogical sentiment analysis based on the BERT-CNN-BiGRU-attention model in the context of intercultural communication barriers
Source: PeerJ Comput Sci. 2024 Jul 3;10:e2166. doi: 10.7717/peerj-cs.2166 (PMC11232589; doi:10.7717/peerj-cs.2166)
Supplement: Supplemental Information 1 [file peerj-cs-10-2166-s001.zip › code/CNN Explained Step by Step.ipynb]

# %% [markdown]
# CNN Explained Step by Step

In this notebook, from very high level, we show what is happening in a CNN model

# %% [markdown]
### Import common libraries

# %% [code]
# General libraries
import numpy as np
import pandas as pd
import random as rn

# neural network libraries
import tensorflow as tf # tensorflow backend
from keras.layers import Input # for input layer
from keras.layers.embeddings import Embedding # for embedding
from keras.layers import import Dropout # for random dropout
from keras.layers import Conv1D, GlobalMaxPooling1D # for convolution layer
from keras.layers import concatenate # for concatenation
from keras.layers import Activation # for activation layer
from keras.layers import Dense # for fully connected layer
from keras.models import Model # Model groups layers into an object with training and inference features.

# libraries for data formatting
from keras.preprocessing.text import Tokenizer
from keras.preprocessing.sequence import pad_sequences

# word embedding loading library
from gensim.models import KeyedVectors

# custom libraries
from model_persistance import ModelPersistance
from evaluate_classification import EvaluateBinaryClassification

# %% [markdown]
# Initialise Random variables

# %% [code]
SEED = 123
np.random.seed(SEED)
tf.random.set_seed(SEED)

# %% [markdown]
# Loading Data

# %% [code]
# define input sources
BASE = 'D:\\ResearchDataGtx1060\\SentimentData\\Racism\\'
fins_train = ['train.csv']
fins_test = ['test.csv']
track = 0

# %% [code]
# read train data in a dataframe
df_train = pd.read_csv(BASE+fins_train[track])
df_train.head()

# %% [code]
# check howmany positive and negative examples are there
df_train.groupby('label').count()

# %% [code]
# check the total number of examples
len(df_train)

# %% [code]
# separate independent variabe (text) and dependednt variable (label)
X_train, y_train = df_train['text'].values, df_train['label'].values

# %% [code]
# check what we got in independent variable (text)
X_train[:5]

# %% [code]
# check what we got in dependent variabl
y_train[:5]

# %% [code]
# read test data
df_test = pd.read_csv(BASE+fins_test[track])
df_test.head()

# %% [code]
# seperate variabes of test data
X_test, y_test = df_test['text'].values, df_test['label'].values

# %% [markdown]
# Transforming data suitable for model format

# %% [code]
num_words = 100000
tokenizer = Tokenizer(num_words=num_words)
tokenizer.fit_on_texts(X_train)
xtrain = tokenizer.texts_to_sequences(X_train) # coverts text to numbers
print(xtrain[:2])

# %% [code]
maxlen = max(map(lambda x: len(x), xtrain))
xtrain = pad_sequences(xtrain, maxlen=maxlen) # padding each row to make them same length
print(xtrain[:2])

# %% [code]
# convert the text of test data
xtest = tokenizer.texts_to_sequences(X_test) # coverts text to numbers
xtest = pad_sequences(xtest, maxlen=maxlen) # padding each row to make them same length

# %% [markdown]
### Loading word embedding and mapping data to that word embedding

# %% [code]
W2V_BASE = 'D:\\ResearchDataGtx1060\\TwitterDataAustralia\\\W2V_AusTweets_200d_MinCount100\\'
model_ug_cbow = KeyedVectors.load(W2V_BASE+'vectors.txt')

# %% [code]
# check 20 words in the word embedding list
list(model_ug_cbow.wv.vocab.keys())[:20]

# %% [code]
# now we need an embedding matrix to use in our cnn. 
# first, let's  have a list of word to embedding vector map
embeddings_index = {}
for w in model_ug_cbow.wv.vocab.keys():
    embeddings_index[w] = model_ug_cbow.wv[w]

# %% [code]
# check the embedding for the work 'bad'
embeddings_index['bad']

# %% [code]
# second, creat an empty embedding matrix with all zeros
embedding_matrix = np.zeros((num_words, 200))
embedding_matrix[:2]

# %% [code]
# third, for each workd in our training dataset vocabulary (i.e. in tokenizer),
# put the corresponding word embeeding to the matrix
# if a word is not in the pretrained embedding, the corresponding entry will remain zeros
for word, i in tokenizer.word_index.items():
    if i >= num_words:
        continue
    embedding_vector = embeddings_index.get(word)
    if embedding_vector is not None:
        embedding_matrix[i] = embedding_vector
embedding_matrix[:2]

# %% [markdown]
### Creating CNN model and training it for n epocs

# %% [markdown]
##### add input layer

# %% [code]
tweet_input = Input(shape=(maxlen,), dtype='int32')
tweet_input

# %% [code]
'''
someone coming from C/C++/Java programming background may find inner fucntion of python a bit confusing. 
Therefore, we need to explain it before going to the next line of code.

f(a, b) and f(a)(b) are not the same thing in pthon:
f(a, b) is a simple function that takes two parameters, i.e. f(a, b) calls f with two parameters a and b.
f(a)(b) is a nested function that takes one parameter for outer fucnation and one parametr for inner function. 
That is, f(a)(b) calls f with one parameter a, which then returns another function, 
which is then called with one parameter b. Consider the following nested fucntion for example:

def func(a):
    def func2(b):
        return a + b
    return func2
    
When you call 'func()' it returns the inner functon 'func2'. Then you call that inncer function.
>>func2 = func(1)
>>func2(2)
>>3

If you don't need the inner function later on, then there's no need to save it into a variable. 
You can just call them one after the other.
>>func(1)(2)
>>3
'''

# %% [markdown]
##### add embedding layer

# %% [code]
tweet_encoder = Embedding(num_words, 
                          200, 
                          weights=[embedding_matrix], 
                          input_length=maxlen, 
                          trainable=True)(tweet_input)
tweet_encoder

# %% [code]
# add a random dropout layer
tweet_encoder = Dropout(0.5)(tweet_encoder)
tweet_encoder

# %% [markdown]
##### add convolutional layer

# %% [code]
# add convolutin
bigram_branch = Conv1D(filters=128, kernel_size=3, padding='valid', activation='relu', strides=1)(tweet_encoder)
bigram_branch

# %% [code]
# add max pooling
bigram_branch = GlobalMaxPooling1D()(bigram_branch)
bigram_branch

# %% [code]
# add random dropout to this brunch
bigram_branch = Dropout(0.5)(bigram_branch)
bigram_branch

# %% [code]
# reapead these steps to add another brunch of convolution
trigram_branch = Conv1D(filters=256, kernel_size=4, padding='valid', activation='relu', strides=1)(tweet_encoder)
trigram_branch = GlobalMaxPooling1D()(trigram_branch)
trigram_branch = Dropout(0.2)(trigram_branch)
trigram_branch

# %% [code]
# add another brunch of convolution
fourgram_branch = Conv1D(filters=512, kernel_size=5, padding='valid', activation='relu', strides=1)(tweet_encoder)
fourgram_branch = GlobalMaxPooling1D()(fourgram_branch)
fourgram_branch = Dropout(0.2)(fourgram_branch)
fourgram_branch

# %% [code]
# now concatenet outputs from convolution brunches (128+256+512=896)
merged = concatenate([bigram_branch, trigram_branch, fourgram_branch], axis=1)
merged

# %% [markdown]
##### add hidden dense layer

# %% [code]
merged = Dense(256, activation='relu')(merged)
merged = Dropout(0.5)(merged)
merged

# %% [markdown]
##### add output dense layerm

# %% [code]
merged = Dense(1)(merged)
output = Activation('sigmoid')(merged)
output

# %% [markdown]
##### Now use 'Model' to group layers into an object with training and inference features.

# %% [code]
model = Model(inputs=[tweet_input], outputs=[output]) # creat model object
model.compile(loss='binary_crossentropy', optimizer='adam', metrics=['accuracy']) # comple model object
model

# %% [code]
# let us see the model summary
model.summary()

# %% [markdown]
##### fit the model

# %% [code]
# now fit the model to the training dataset
model.fit(xtrain, y_train, epochs=10, batch_size=32, verbose=1)

# %% [markdown]
### Evaluating the model with test dataset

# %% [code]
p = model.predict(xtest,verbose=1)
predicted = [int(round(x[0])) for x in p]
actual = y_test

ebc = EvaluateBinaryClassification(gnd_truths = actual, predictions = predicted)
print(ebc.get_full_report())

# %% [code]
ebc.save_full_report(model_name='CNN_w2v')

# %% [markdown]
### Store the trained model

# %% [code]
'''
mp = ModelPersistance(store_path = BASE + 'stored_models\\cnn_w2v_mincount10')
mp.store_model(tokenizer=tokenizer, model=cnn_model, max_len=maxlen)
'''

# %% [markdown]
### Load Stored Model to Predict on Unknown Data

# %% [code]
'''
mp = ModelPersistance(store_path = BASE + 'stored_models\\cnn_w2v_mincount10')
tokenizer, cnn_model, maxlen = mp.restore_model()
'''

# %% [markdown]
### Load Unknown Data and Predict

# %% [code]
'''
UNKNOWN_CSV = BASE+'prepro_hasoc_2020_en_test.csv'
df_unk = pd.read_csv(UNKNOWN_CSV, encoding='utf8')
df_unk.head(5)
'''

# %% [code]
'''
X_unk = list(df_unk['text'].astype(str))
xunk = tokenizer.texts_to_sequences(X_unk)
xunk = pad_sequences(xunk, maxlen=maxlen)
#loaded_model.compile(loss='binary_crossentropy', optimizer='adam', metrics=['accuracy'])
p_unk = cnn_model.predict(xunk,verbose=0)
p_unk[:10]
'''

# %% [code]
'''
pred_unk = [int(round(x[0])) for x in p_unk]
pred_unk = np.array(pred_unk)
sum(pred_unk)
'''

# %% [markdown]
### Store the prediction

# %% [code]
'''
LANGUAGE = 'EN'
SUBTASK_NAME = 'A'
pred_fname = 'submission_{}_{}.csv'.format(LANGUAGE, SUBTASK_NAME)
BASE+'Predictions\\'+pred_fname
'''

# %% [code]
'''
df_unk[['tweet_id', 'task1', 'ID']]
'''

# %% [code]
'''
i2t = ['NOT', 'HOF']
df_unk['task1'] = [i2t[i] for i in pred_unk]
df_unk = df_unk[['tweet_id', 'task1', 'ID']]
df_unk.to_csv(BASE+'Predictions\\'+pred_fname, encoding='utf8', index=None)
'''
