# Supplementary material for: Pedagogical sentiment analysis based on the BERT-CNN-BiGRU-attention model in the context of intercultural communication barriers
Source: PeerJ Comput Sci. 2024 Jul 3;10:e2166. doi: 10.7717/peerj-cs.2166 (PMC11232589; doi:10.7717/peerj-cs.2166)
Supplement: Supplemental Information 1 [file peerj-cs-10-2166-s001.zip › code/CNN Hate Speech Detection.ipynb]

# %% [markdown]
# Import common libraries

# %% [code]
import tensorflow as tf
import numpy as np
import pandas as pd
import random as rn
from model_persistance import ModelPersistance
from evaluate_classification import EvaluateBinaryClassification

# %% [markdown]
# Initialise Random variables

# %% [code]
SEED = 123
np.random.seed(SEED)
tf.random.set_seed(SEED)

# %% [markdown]
# Loading Data

# %% [code]
BASE = 'D:\\ResearchDataGtx1060\\SentimentData\\Hate\\'
fins_train = ['random_hate_train.csv']
fins_test = ['eastasian_hate_test.csv']
track = 0

# %% [code]
# We apply only this preprocessing because our data is already preprocessed
def cleanNonAscii(text):
    '''
    Remove Non ASCII characters from the dataset.
    Arguments:
        text: str
    returns: 
        text: str
    '''
    return ''.join(i for i in text if ord(i) < 128)

# %% [code]
df_train = pd.read_csv(BASE+fins_train[track])
#df.columns=['label', 'text']
df_train.head()

# %% [code]
df_train.groupby('label').count()

# %% [code]
len(df_train)

# %% [code]
df_train['text'] = df_train['text'].apply(cleanNonAscii)

# %% [code]
X_train, y_train = df_train['text'].values, df_train['label'].values

# %% [code]
df_test = pd.read_csv(BASE+fins_test[track])
#df_test.columns = ['label', 'text']
df_test.head()

# %% [code]
df_test['text'] = df_test['text'].apply(cleanNonAscii)

# %% [code]
df_test.head()

# %% [code]
X_test, y_test = df_test['text'].values, df_test['label'].values

# %% [markdown]
# Transforming data suitable for model format

# %% [code]
# X_new = []
# X_new.extend(X_train)
# X_new.extend(X_test)

# %% [code]
from keras.preprocessing.text import Tokenizer
from keras.preprocessing.sequence import pad_sequences
num_words = 100000
tokenizer = Tokenizer(num_words=num_words)
tokenizer.fit_on_texts(X_train)
xtrain = tokenizer.texts_to_sequences(X_train)
maxlen = max(map(lambda x: len(x),xtrain))
xtrain = pad_sequences(xtrain, maxlen=maxlen)

xtest = tokenizer.texts_to_sequences(X_test)
xtest = pad_sequences(xtest, maxlen=maxlen)

# %% [markdown]
### Loading word embedding and mapping data to that word embedding

# %% [code]
from gensim.models import KeyedVectors
W2V_BASE = 'D:\\ResearchDataGtx1060\\TwitterDataAustralia\\\W2V_AusTweets_200d_MinCount100\\'
model_ug_cbow = KeyedVectors.load(W2V_BASE+'vectors.txt')

# W2V_BASE = 'D:\\ResearchDataGtx1060\\HASOC2020Datasets\\eng\\w2v_sentiTweets_200d_minCount10\\'
# model_ug_cbow = KeyedVectors.load(W2V_BASE+'vectors.txt')

embeddings_index = {}
for w in model_ug_cbow.wv.vocab.keys():
    embeddings_index[w] = model_ug_cbow.wv[w]

embedding_matrix = np.zeros((num_words, 200))
for word, i in tokenizer.word_index.items():
    if i >= num_words:
        continue
    embedding_vector = embeddings_index.get(word)
    if embedding_vector is not None:
        embedding_matrix[i] = embedding_vector

# %% [code]
xtrain

# %% [markdown]
### Creating CNN model and training it for n epocs

# %% [code]
from keras.layers import Dense, Dropout
from keras.layers.embeddings import Embedding
from keras.layers import Conv1D, GlobalMaxPooling1D
from keras.layers import Input, concatenate, Activation
from keras.models import Model

def create_cnn_model():
    tweet_input = Input(shape=(maxlen,), dtype='int32')
    
    print('loading word vectors')
    #tweet_encoder = Embedding(num_words, 200, weights=[embedding_matrix], input_length=maxlen, trainable=True)(tweet_input)
    tweet_encoder = Embedding(num_words, 200, input_length=maxlen, trainable=True)(tweet_input)    
    tweet_encoder = Dropout(0.5)(tweet_encoder)
    
    bigram_branch = Conv1D(filters=128, kernel_size=3, padding='valid', activation='relu', strides=1)(tweet_encoder)
    bigram_branch = GlobalMaxPooling1D()(bigram_branch)
    bigram_branch = Dropout(0.5)(bigram_branch)
    
    trigram_branch = Conv1D(filters=256, kernel_size=4, padding='valid', activation='relu', strides=1)(tweet_encoder)
    trigram_branch = GlobalMaxPooling1D()(trigram_branch)
    trigram_branch = Dropout(0.2)(trigram_branch)
    
    fourgram_branch = Conv1D(filters=512, kernel_size=5, padding='valid', activation='relu', strides=1)(tweet_encoder)
    fourgram_branch = GlobalMaxPooling1D()(fourgram_branch)
    fourgram_branch = Dropout(0.2)(fourgram_branch)
    
    merged = concatenate([bigram_branch, trigram_branch, fourgram_branch], axis=1)

    merged = Dense(256, activation='relu')(merged)
    merged = Dropout(0.5)(merged)
    
    merged = Dense(1)(merged)
    output = Activation('sigmoid')(merged)
    
    model = Model(inputs=[tweet_input], outputs=[output])
    model.compile(loss='binary_crossentropy', optimizer='adam', metrics=['accuracy'])
    #model.summary()
    return model

cnn_model = create_cnn_model()
cnn_model.fit(xtrain, y_train, epochs=3, batch_size=32, verbose=1)

# %% [markdown]
### Evaluating the model with test dataset

# %% [code]
p = cnn_model.predict(xtest,verbose=1)
predicted = [int(round(x[0])) for x in p]
actual = y_test

ebc = EvaluateBinaryClassification(gnd_truths = actual, predictions = predicted)
print(ebc.get_full_report())

# %% [code]
ebc.save_full_report(model_name='CNN_no_w2v', path='domain_adaptation_rerun_randomhate_eastasianhate_')

# %% [markdown]
### Store the trained model

# %% [code]
'''
mp = ModelPersistance(store_path = BASE + 'stored_models\\cnn_w2v_mincount10')
mp.store_model(tokenizer=tokenizer, model=cnn_model, max_len=maxlen)
'''

# %% [markdown]
### Load Stored Model to Predict on Unknown Data

# %% [code]
'''
mp = ModelPersistance(store_path = BASE + 'stored_models\\cnn_w2v_mincount10')
tokenizer, cnn_model, maxlen = mp.restore_model()
'''

# %% [markdown]
### Load Unknown Data and Predict

# %% [code]
'''
UNKNOWN_CSV = BASE+'prepro_hasoc_2020_en_test.csv'
df_unk = pd.read_csv(UNKNOWN_CSV, encoding='utf8')
df_unk.head(5)
'''

# %% [code]
'''
X_unk = list(df_unk['text'].astype(str))
xunk = tokenizer.texts_to_sequences(X_unk)
xunk = pad_sequences(xunk, maxlen=maxlen)
#loaded_model.compile(loss='binary_crossentropy', optimizer='adam', metrics=['accuracy'])
p_unk = cnn_model.predict(xunk,verbose=0)
p_unk[:10]
'''

# %% [code]
'''
pred_unk = [int(round(x[0])) for x in p_unk]
pred_unk = np.array(pred_unk)
sum(pred_unk)
'''

# %% [markdown]
### Store the prediction

# %% [code]
'''
LANGUAGE = 'EN'
SUBTASK_NAME = 'A'
pred_fname = 'submission_{}_{}.csv'.format(LANGUAGE, SUBTASK_NAME)
BASE+'Predictions\\'+pred_fname
'''

# %% [code]
'''
df_unk[['tweet_id', 'task1', 'ID']]
'''

# %% [code]
'''
i2t = ['NOT', 'HOF']
df_unk['task1'] = [i2t[i] for i in pred_unk]
df_unk = df_unk[['tweet_id', 'task1', 'ID']]
df_unk.to_csv(BASE+'Predictions\\'+pred_fname, encoding='utf8', index=None)
'''
