# Supplementary material for: Pedagogical sentiment analysis based on the BERT-CNN-BiGRU-attention model in the context of intercultural communication barriers
Source: PeerJ Comput Sci. 2024 Jul 3;10:e2166. doi: 10.7717/peerj-cs.2166 (PMC11232589; doi:10.7717/peerj-cs.2166)
Supplement: Supplemental Information 1 [file peerj-cs-10-2166-s001.zip › code/DNN Hate Speech Detection.ipynb]

# %% [markdown]
# Deep Neural Network for Hate Speech Detection

# %% [markdown]
### Import common libraries

# %% [code]
import numpy as np
import pandas as pd

import tensorflow as tf
import keras
from keras.layers import Input
from keras.layers import Dense, Dropout
from keras.models import Model
#from keras.models import Sequential

from evaluate_classification import EvaluateBinaryClassification
from sklearn.metrics import cohen_kappa_score
from sklearn.metrics import roc_curve, auc, roc_auc_score

# %% [markdown]
### Initialise Random variables and Tensor Board

# %% [code]
SEED = 123
np.random.seed(SEED)
tf.random.set_seed(SEED)

# %% [markdown]
### Loading Data

# %% [code]
BASE = 'D:\\ResearchDataGtx1060\\SentimentData\\Hate\\'
fins_train = ['random_hate_train.csv']
fins_test = ['eastasian_hate_test.csv']
track = 0

# %% [code]
# We apply only this preprocessing because our data is already preprocessed
def cleanNonAscii(text):
    '''
    Remove Non ASCII characters from the dataset.
    Arguments:
        text: str
    returns: 
        text: str
    '''
    return ''.join(i for i in text if ord(i) < 128)

# %% [code]
df_train = pd.read_csv(BASE+fins_train[track])
df_train.head()

# %% [code]
df_train.groupby('label').count()

# %% [code]
df_train['text'] = df_train['text'].apply(cleanNonAscii)
df_train.head(5)

# %% [code]
X_train, y_train = df_train['text'].values, df_train['label'].values

# %% [code]
df_test = pd.read_csv(BASE+fins_test[track])
df_test.head()

# %% [code]
df_test.groupby('label').count()

# %% [code]
df_test['text'] = df_test['text'].apply(cleanNonAscii)
df_test.head(5)

# %% [code]
X_test, y_test = df_test['text'].values, df_test['label'].values

# %% [markdown]
### Transforming data suitable for model format

# %% [code]
X_train[:2]

# %% [code]
from sklearn.feature_extraction.text import CountVectorizer
count_vectorizer = CountVectorizer(binary=True)
count_vectorizer.fit(X_train)
#count_vectorizer.vocabulary_

# %% [code]
train_vectors = count_vectorizer.transform(X_train) # it transforms to a sparse matrix
train_vectors

# %% [code]
X_train_vectors = train_vectors.toarray() # convert sparse matrix to matrix
X_train_vectors

# %% [code]
test_vectors = count_vectorizer.transform(X_test)
X_test_vectors = test_vectors.toarray()

# %% [code]
X_train_vectors[:5]

# %% [code]
# Coverting y_train to make it suitable for two nodes in the output layer
# You can actually make this coversion much simplier using numpy
categories = list([0,1])
y_train_vectors = []
for e in y_train:
    output_empty = [0] * len(categories)
    output_row = list(output_empty)
    output_row[categories.index(e)] = 1
    y_train_vectors.append(output_row)

# %% [code]
y_train_vectors = np.array(y_train_vectors)

# %% [code]
y_train_vectors[:5]

# %% [code]
y_test_vectors = []
for e in y_test:
    output_empty = [0] * len(categories)
    output_row = list(output_empty)
    output_row[categories.index(e)] = 1
    y_test_vectors.append(output_row)

# %% [markdown]
### Creating DNN model and training it for 10 epoc

# %% [code]
def create_dnn_model():
    inputSize = len(X_train_vectors[0])
    outputSize = len(y_train_vectors[0])
    inputs = Input(shape=(inputSize,))
    
    dense = Dense(8, activation="relu") # input layer
    net = dense(inputs) # need this because keras needs to start from a lalyer
    net = Dropout(0.5)(net)
    
    net = Dense(8, activation='relu')(net) # hidden layer 1
    net = Dropout(0.5)(net)
    
    net = Dense(8, activation='relu')(net) # hdden layer 2
    net = Dropout(0.5)(net)
    
    net = Dense(8, activation='relu')(net) # hidden layer 3
    net = Dropout(0.5)(net)
    
    net = Dense(8, activation='relu')(net) # hidden layer 4
    net = Dropout(0.5)(net)
    
    net = Dense(8, activation='relu')(net) # hidden layer 5
    net = Dropout(0.5)(net)
    
    output = Dense(2, activation='sigmoid')(net) # output layer
    
    model = Model(inputs=[inputs], outputs=[output])
    model.compile(loss='categorical_crossentropy', optimizer='adam', metrics=['accuracy'])
    #model.summary()
    return model

dnn_model = create_dnn_model()
dnn_model.fit(X_train_vectors, y_train_vectors, epochs=10, batch_size=32, verbose=1)

# %% [markdown]
### Evaluating the model with test dataset

# %% [code]
p = dnn_model.predict(X_test_vectors, verbose=1)
predicted = np.argmax(p, axis=1)
predicted = np.array(predicted)
actual = y_test

ebc = EvaluateBinaryClassification(gnd_truths = actual, predictions = predicted)
print(ebc.get_full_report())

# %% [code]
ebc.save_full_report(model_name='DNN', path='C:\\Users\\User\\JupyterPythonPredator\\COVID19\\domain_adaptation_rerun_randomhate_eastasianhate_')
