# Supplementary material for: Pedagogical sentiment analysis based on the BERT-CNN-BiGRU-attention model in the context of intercultural communication barriers
Source: PeerJ Comput Sci. 2024 Jul 3;10:e2166. doi: 10.7717/peerj-cs.2166 (PMC11232589; doi:10.7717/peerj-cs.2166)
Supplement: Supplemental Information 1 [file peerj-cs-10-2166-s001.zip › code/FastAI_RoBERTa.ipynb]

# %% [markdown]
# FastAI_RoBERTa

# %% [markdown]
### 1. Import Required Libraries

# %% [code]
# pip install transformers
from fastai.text import *
from fastai.metrics import *
import torch
import torch.nn as nn
from transformers import RobertaModel
from transformers import RobertaTokenizer
import pandas as pd
# custom libraries
from evaluate_classification import EvaluateBinaryClassification

# %% [markdown]
### 2.1 Load Data

# %% [code]
DATA_ROOT = ''
train = pd.read_csv(DATA_ROOT + 'train_1_stf_uo.csv')
test = pd.read_csv(DATA_ROOT + 'full_s1_2021.csv')

# %% [markdown]
### 2.2. Data Preparation

# %% [code]
# Roberta’s Tokenizer from Transformers
roberta_tok = RobertaTokenizer.from_pretrained("roberta-base")

# %% [code]
# Create a Fastai wrapper around RobertaTokenizer
class FastAiRobertaTokenizer(BaseTokenizer):
    def __init__(self, tokenizer: RobertaTokenizer, max_seq_len: int=128, **kwargs): 
        self._pretrained_tokenizer = tokenizer
        self.max_seq_len = max_seq_len 
    def __call__(self, *args, **kwargs): 
        return self 
    def tokenizer(self, t:str) -> List[str]: 
        return ["<s>"] + self._pretrained_tokenizer.tokenize(t)[:self.max_seq_len - 2] + ["</s>"]

# %% [code]
# Initialize Fastai tokenizer 
# Have to wrap Fastai wrapper within the Tokenizer class for Fastai compatibility
fastai_tokenizer = Tokenizer(tok_func = FastAiRobertaTokenizer(roberta_tok, max_seq_len=256), pre_rules=[], post_rules=[])

# %% [code]
# Load Roberta’s vocabulary
path = Path()
roberta_tok.save_vocabulary(path) 
with open('vocab.json', 'r') as f:
    roberta_vocab_dict = json.load(f)
    
fastai_roberta_vocab = Vocab(list(roberta_vocab_dict.keys()))

# %% [markdown]
### 2.3 Setting up the Databunch

# %% [code]
# To build Fastai DataBunch, we need to create appropriate pre-processors for the tokenizer and vocabulary
class RobertaTokenizeProcessor(TokenizeProcessor):
    def __init__(self, tokenizer):
         super().__init__(tokenizer=tokenizer, include_bos=False, include_eos=False)

class RobertaNumericalizeProcessor(NumericalizeProcessor):
    def __init__(self, *args, **kwargs):
        super().__init__(*args, vocab=fastai_roberta_vocab, **kwargs)
        
def get_roberta_processor(tokenizer:Tokenizer=None, vocab:Vocab=None):
    return [RobertaTokenizeProcessor(tokenizer=tokenizer), NumericalizeProcessor(vocab=vocab)]

# %% [code]
# Create a DataBunch class specifically for Roberta
class RobertaDataBunch(TextDataBunch):
    @classmethod
    def create(cls, train_ds, valid_ds, test_ds=None, path:PathOrStr='.', bs:int=64, val_bs:int=None, pad_idx=1,
               pad_first=True, device:torch.device=None, no_check:bool=False, backwards:bool=False, 
               dl_tfms:Optional[Collection[Callable]]=None, **dl_kwargs) -> DataBunch:
        "Function that transform the `datasets` in a `DataBunch` for classification. Passes `**dl_kwargs` on to `DataLoader()`"
        datasets = cls._init_ds(train_ds, valid_ds, test_ds)
        val_bs = ifnone(val_bs, bs)
        collate_fn = partial(pad_collate, pad_idx=pad_idx, pad_first=pad_first, backwards=backwards)
        train_sampler = SortishSampler(datasets[0].x, key=lambda t: len(datasets[0][t][0].data), bs=bs)
        train_dl = DataLoader(datasets[0], batch_size=bs, sampler=train_sampler, drop_last=True, **dl_kwargs)
        dataloaders = [train_dl]
        for ds in datasets[1:]:
            lengths = [len(t) for t in ds.x.items]
            sampler = SortSampler(ds.x, key=lengths.__getitem__)
            dataloaders.append(DataLoader(ds, batch_size=val_bs, sampler=sampler, **dl_kwargs))
        return cls(*dataloaders, path=path, device=device, dl_tfms=dl_tfms, collate_fn=collate_fn, no_check=no_check)

# %% [code]
# Create Roberta specific TextList class
# class RobertaTextList(TextList):
#     _bunch = RobertaDataBunch
#     _label_cls = TextList

# %% [code]
# Create a Fastai DataBunch
processor = get_roberta_processor(tokenizer=fastai_tokenizer, vocab=fastai_roberta_vocab)

data = (TextList.from_df(train, cols='text', processor=processor)
             .split_by_rand_pct(0.1,seed=123)
             .label_from_df(cols= 'label')
             .add_test(test)
             .databunch(bs=24, pad_first=False, pad_idx=0))

# %% [markdown]
### 3 Building a Custom Roberta Model

# %% [code]
# Define the model architecture to pass to our Fastai learner. 
# In this architecture, we add a new final layer to the output of the RobertaModel. 
# This layer will be trained specifically for our classification task.

class CustomRobertatModel(nn.Module):
    def __init__(self,num_labels=2):
        super(CustomRobertatModel,self).__init__()
        self.num_labels = num_labels
        self.roberta = RobertaModel.from_pretrained("roberta-base")
        self.dropout = nn.Dropout(.05)
        self.classifier = nn.Linear(768, num_labels)
        
    def forward(self, input_ids, token_type_ids=None, attention_mask=None, labels=None):
        _ , pooled_output = self.roberta(input_ids, token_type_ids, attention_mask)
        logits = self.classifier(pooled_output)        
        return logits

# %% [markdown]
### 4. Train the Model

# %% [code]
# Initialize the model
roberta_model = CustomRobertatModel()

# %% [code]
# Initialize our Fastai learner
learn = Learner(data, roberta_model, metrics=[accuracy])

# %% [code]
# find an appropriate lr
learn.lr_find()
learn.recorder.plot(suggestion=True)
min_grad_lr = learn.recorder.min_grad_lr

# %% [code]
learn.model.roberta.train() # set roberta into train mode
learn.fit_one_cycle(1, max_lr=min_grad_lr) # train one cycle

# %% [code]
learn.recorder.plot_losses()

# %% [code]
# train five epochs
learn.fit_one_cycle(5, max_lr=min_grad_lr)

# %% [code]
# We will also use learn.recorder.plot_losses() to track our loss function over the epochs.
learn.recorder.plot_losses()

# %% [code]
# unfreeze layers
#learn.unfreeze()
#learn.fit_one_cycle(1, max_lr=1e-5)

# %% [code]
# train using half precision
# learn = learn.to_fp16()

# %% [markdown]
### 5. Make inference

# %% [code]
def get_preds_as_nparray(ds_type) -> np.ndarray:
    preds = learn.get_preds(ds_type)[0].detach().cpu().numpy()
    sampler = [i for i in data.dl(ds_type).sampler]
    reverse_sampler = np.argsort(sampler)
    ordered_preds = preds[reverse_sampler, :]
    pred_values = np.argmax(ordered_preds, axis=1)
    return ordered_preds, pred_values
# For Valid
# preds, pred_values = get_preds_as_nparray(DatasetType.Valid)

# %% [code]
test_preds = get_preds_as_nparray(DatasetType.Test)

# %% [code]
# test_preds

# %% [code]
# len(test_preds[0]), len(test_preds[1])

# %% [code]
ebc = EvaluateBinaryClassification(gnd_truths = test['label'].to_list(), predictions = test_preds[1])
print(ebc.get_full_report())

# %% [markdown]
Source: https://medium.com/analytics-vidhya/using-roberta-with-fastai-for-nlp-7ed3fed21f6c
