# Supplementary material for: Pedagogical sentiment analysis based on the BERT-CNN-BiGRU-attention model in the context of intercultural communication barriers
Source: PeerJ Comput Sci. 2024 Jul 3;10:e2166. doi: 10.7717/peerj-cs.2166 (PMC11232589; doi:10.7717/peerj-cs.2166)
Supplement: Supplemental Information 1 [file peerj-cs-10-2166-s001.zip › code/Keggle_StackOverflowQuestions/label_StackOverflow.txt]

18
18
3
3
7
18
7
15
7
10
7
3
7
9
9
9
15
5
7
7
7
15
7
3
7
7
9
3
3
3
3
3
3
9
15
15
3
3
3
7
7
3
14
4
3
18
2
4
4
3
7
9
4
15
14
9
9
7
13
7
14
7
7
3
14
2
18
5
18
14
14
7
15
7
9
3
2
3
3
3
9
3
7
6
18
3
7
8
7
14
7
7
3
3
7
3
7
3
7
7
7
7
4
14
7
7
7
7
4
10
16
15
2
4
2
7
7
14
3
7
9
7
18
18
7
5
18
14
14
20
9
5
2
7
3
9
4
2
14
10
14
7
16
18
5
15
3
9
15
7
10
9
7
14
10
3
5
15
14
7
7
4
18
18
7
7
14
1
18
7
3
7
7
7
7
8
3
9
2
7
14
7
14
3
8
13
1
3
3
7
7
15
5
7
3
14
7
14
15
7
7
9
3
3
10
3
9
2
2
2
3
7
9
7
9
18
2
2
7
10
8
6
3
7
9
14
7
7
7
10
14
3
4
10
15
18
5
9
7
9
4
7
3
2
3
14
18
7
2
7
9
10
4
15
7
5
2
2
2
7
4
2
15
7
3
9
3
14
7
4
3
7
9
3
7
7
18
4
14
9
7
2
3
18
18
7
14
3
9
7
2
9
2
2
7
18
14
7
2
9
10
19
3
10
14
12
2
10
9
7
4
2
3
7
3
5
18
7
3
1
18
7
1
17
5
7
17
19
5
7
14
3
15
3
9
7
7
7
5
3
7
15
7
7
3
3
9
3
8
12
9
9
5
7
7
15
3
4
8
7
3
2
7
3
7
14
10
7
3
3
9
3
9
2
11
9
3
7
15
9
3
3
3
7
2
5
15
9
10
7
9
2
7
14
7
7
5
12
2
3
16
3
18
10
4
15
3
10
9
3
9
9
18
3
2
10
3
4
3
15
11
3
18
14
17
14
1
9
4
7
5
9
9
19
3
9
18
9
3
16
1
9
4
5
7
8
10
3
19
7
8
7
14
3
9
7
3
7
7
7
9
7
7
10
5
3
2
3
10
10
14
2
4
7
14
14
5
16
7
7
2
5
3
7
2
12
16
7
3
7
16
3
10
4
9
7
14
3
7
17
7
8
7
5
7
10
2
7
9
2
7
5
7
9
7
15
7
3
7
9
3
4
3
16
4
7
14
14
12
14
14
2
7
7
14
14
7
7
2
6
2
7
2
7
7
14
7
7
2
11
5
2
14
7
5
2
9
14
3
14
3
7
2
5
10
7
14
18
7
14
7
2
18
1
2
7
9
5
3
9
3
2
9
3
9
4
7
18
4
14
9
8
14
4
7
7
15
10
2
6
2
10
14
5
7
7
14
7
15
14
4
9
2
3
7
14
3
3
17
14
7
9
3
2
6
7
7
3
9
7
7
7
2
7
7
4
4
9
7
4
7
7
7
10
3
15
3
15
3
7
9
14
7
7
3
10
11
2
14
5
9
14
7
7
2
17
10
3
7
7
7
7
3
3
2
16
15
3
10
2
14
15
7
7
10
10
14
4
2
7
7
19
4
9
7
4
4
2
7
10
11
14
2
7
10
14
14
7
9
3
9
9
14
7
4
14
3
3
18
9
7
7
7
8
7
8
9
2
14
16
7
7
17
3
7
18
4
5
9
9
9
2
8
7
3
7
3
2
7
14
9
9
3
14
7
9
2
14
3
18
3
14
2
4
3
1
15
2
17
4
17
14
13
3
14
4
3
15
10
3
7
14
12
14
5
2
5
12
3
15
2
14
9
14
2
5
15
18
4
3
2
7
14
7
2
2
7
5
2
3
7
7
5
10
14
3
3
18
3
17
10
5
3
5
11
14
7
14
14
3
2
2
2
16
18
4
14
9
9
10
3
14
7
15
14
3
9
7
2
18
10
2
7
7
8
7
10
2
20
2
7
8
14
17
7
2
7
7
5
3
5
3
9
7
4
14
6
7
7
7
7
9
14
3
14
14
18
14
1
7
18
6
7
14
5
14
3
14
7
4
7
7
7
4
14
15
14
3
4
5
2
15
7
5
2
3
3
17
4
7
3
2
3
2
3
7
20
7
3
18
19
7
19
7
3
3
4
7
11
14
3
2
19
18
19
3
14
2
2
5
2
10
9
9
9
14
3
3
7
9
9
7
10
9
14
14
18
4
15
7
9
14
2
3
3
7
14
7
3
7
10
2
5
7
11
3
8
9
3
7
11
9
1
7
3
7
5
3
5
3
3
2
2
1
3
3
10
2
3
16
3
2
14
5
5
18
3
5
8
18
7
15
3
16
7
19
3
4
2
3
12
3
10
3
3
14
6
9
18
9
18
2
7
2
9
7
2
5
3
18
7
3
4
2
2
3
7
7
7
3
14
9
3
4
18
2
10
12
3
10
3
9
7
7
9
12
9
2
7
4
5
2
3
15
9
18
7
5
2
9
4
7
14
5
2
5
3
7
3
4
9
7
7
3
18
7
3
2
7
3
15
15
7
12
5
7
7
3
14
7
10
18
10
9
9
5
8
5
3
7
4
15
11
14
4
7
9
13
17
5
9
2
10
3
15
8
7
1
18
8
18
2
12
4
16
3
4
3
14
3
2
7
7
5
7
2
14
18
3
12
3
18
3
14
3
5
3
3
3
14
4
5
5
15
14
9
2
7
18
7
2
16
16
14
9
14
7
8
3
15
7
12
10
2
7
2
2
6
7
14
18
14
7
15
7
7
2
2
8
4
7
2
7
2
14
14
3
5
12
4
12
18
8
18
7
2
2
18
18
7
7
14
11
14
8
14
3
14
2
8
4
16
13
10
3
7
2
15
5
7
4
14
18
7
3
2
7
14
2
2
2
2
7
10
7
18
11
7
7
3
7
14
3
17
4
10
7
3
4
13
18
18
13
3
18
4
9
2
8
16
18
5
7
15
3
15
5
14
10
10
10
3
7
5
14
8
14
2
4
2
15
16
15
9
2
18
9
10
17
7
18
15
4
10
3
14
2
15
11
1
1
8
6
7
3
2
2
7
4
3
14
8
12
7
15
3
5
3
5
7
8
2
4
5
4
2
2
7
16
7
12
2
2
7
7
2
18
18
5
7
7
2
5
17
7
14
7
7
11
4
6
7
10
14
15
15
7
2
2
2
1
7
7
8
14
2
4
18
2
3
18
7
18
2
14
2
2
8
14
10
18
6
14
14
14
2
2
18
2
5
15
2
19
2
14
6
15
3
18
5
3
4
3
18
2
14
16
3
2
14
7
18
4
7
5
18
7
17
15
8
7
1
7
8
8
1
3
11
5
3
2
14
19
7
10
7
3
5
2
11
2
6
14
7
11
3
10
7
14
5
2
7
3
14
10
14
8
18
18
6
18
18
15
7
18
9
4
2
14
9
14
8
4
8
4
15
12
19
13
8
3
15
6
5
7
4
5
5
3
18
11
11
15
12
6
3
7
8
15
14
8
7
2
14
14
14
14
7
11
7
2
8
14
5
18
14
1
2
8
7
5
15
5
9
8
11
7
18
2
14
7
18
7
12
7
2
18
2
3
18
8
4
2
8
18
3
12
18
12
7
3
14
1
14
7
14
18
2
6
9
14
4
12
14
3
7
8
3
8
14
3
2
7
10
19
4
12
9
11
10
7
5
5
8
2
5
14
11
7
3
14
3
15
14
14
2
14
4
18
18
16
2
14
3
1
3
3
2
18
7
11
14
2
15
14
14
7
2
2
2
4
19
17
4
7
7
8
16
7
3
3
18
18
5
2
18
3
11
10
14
7
5
9
3
2
7
3
3
10
3
5
2
7
7
2
2
2
1
3
10
14
2
2
14
16
11
2
8
14
2
3
4
18
3
11
7
15
15
14
3
14
8
12
2
3
6
14
2
1
8
2
3
9
8
11
14
6
14
14
15
7
3
18
3
14
5
10
7
2
18
14
4
18
4
2
14
2
6
13
7
10
14
7
4
3
7
14
14
17
2
7
6
11
14
15
4
7
3
10
10
14
9
3
2
14
18
18
5
5
2
7
16
2
2
18
16
14
2
2
18
15
14
14
7
18
2
15
13
4
14
2
14
3
18
14
20
14
3
3
18
14
3
2
9
2
7
18
3
18
10
14
18
15
18
18
14
12
12
8
7
10
11
14
4
13
13
3
7
15
15
2
14
4
3
5
3
3
7
7
12
12
3
14
10
7
4
7
3
15
2
2
6
4
14
18
7
5
20
7
15
3
2
8
9
2
7
5
5
12
7
7
7
3
8
2
5
2
9
7
4
5
7
5
2
2
14
7
5
7
9
14
5
9
3
14
3
12
7
9
3
4
2
7
2
11
14
4
3
2
18
5
7
14
7
2
11
5
18
14
7
3
9
18
5
14
5
18
16
8
4
17
12
15
18
18
2
2
5
4
4
2
3
7
4
6
7
14
7
2
12
14
7
7
14
3
18
7
14
14
7
14
18
5
6
14
9
3
5
14
9
14
15
5
15
7
8
3
3
5
5
3
18
6
7
3
7
14
8
7
7
5
7
12
14
14
15
10
8
18
12
7
2
5
14
7
18
17
7
7
15
8
7
18
8
11
7
7
14
14
7
14
14
12
5
10
3
12
5
7
17
15
3
8
3
17
16
2
18
7
14
5
14
12
2
4
14
5
2
14
2
2
10
7
3
3
3
5
4
2
14
14
15
5
8
3
2
2
15
14
9
2
16
3
14
2
5
15
7
6
6
5
2
2
2
3
5
5
11
7
7
14
2
2
14
7
7
18
2
3
4
18
3
11
18
9
7
4
10
15
5
14
8
3
11
1
7
2
17
12
19
3
9
2
7
7
18
5
5
2
18
18
19
19
7
7
2
18
16
7
18
12
8
3
3
7
2
2
14
3
10
8
8
18
18
15
7
14
14
4
3
11
10
4
7
5
2
19
8
5
5
7
13
12
2
8
9
14
2
8
13
5
13
3
7
18
15
18
18
18
7
2
15
5
7
3
2
3
14
8
18
12
14
8
7
3
18
8
10
9
7
11
15
2
14
7
14
18
2
14
8
17
7
4
18
5
11
10
17
7
14
2
19
8
15
12
19
8
14
10
14
2
14
3
7
18
16
15
7
2
3
12
15
14
19
3
14
3
2
7
10
15
2
14
8
5
7
7
10
18
5
2
2
2
12
2
15
19
14
18
10
3
14
8
5
18
8
8
14
18
8
2
6
9
7
8
18
3
3
7
14
7
14
3
10
7
7
7
3
8
14
2
8
7
12
14
8
7
7
14
8
5
2
14
18
5
10
18
1
15
2
2
14
2
18
3
11
18
14
7
3
3
16
2
15
3
18
14
7
10
19
14
2
3
7
8
17
3
7
18
10
2
7
5
12
8
6
16
11
8
10
7
4
3
14
14
2
12
19
9
2
14
12
10
9
14
3
19
19
19
8
19
14
8
7
3
6
14
2
18
14
2
15
2
5
4
8
3
19
8
6
5
9
15
11
7
7
8
11
3
12
7
19
4
14
7
15
8
18
18
14
15
15
3
12
2
7
8
14
14
18
5
14
9
8
4
5
8
18
2
11
5
8
18
14
3
18
14
3
19
12
18
14
14
15
5
5
17
4
7
7
11
14
18
12
14
11
16
3
14
4
3
8
7
4
3
3
8
7
13
7
7
15
4
9
11
18
7
3
15
15
12
8
2
9
7
8
2
14
7
16
8
10
7
7
8
2
7
3
5
3
17
3
4
5
3
10
8
8
19
3
10
7
5
7
14
2
3
7
18
3
14
7
10
11
19
15
19
14
7
11
18
8
19
10
18
14
3
14
15
14
7
18
7
3
3
18
11
4
3
5
8
7
14
18
7
18
10
6
12
13
9
5
3
16
14
15
10
18
18
9
8
14
7
7
8
8
18
7
15
7
14
7
7
3
4
5
7
4
16
3
3
4
5
2
8
17
12
14
14
7
16
16
16
16
18
14
16
14
7
16
8
3
18
3
5
8
8
2
3
12
15
2
10
2
4
10
5
5
7
16
2
14
18
14
2
7
2
14
16
7
4
19
2
19
2
14
19
3
18
14
15
8
4
14
3
15
3
3
14
1
2
7
3
12
14
5
16
14
7
3
5
14
3
7
5
2
9
15
11
3
14
2
2
7
15
8
16
10
10
5
7
18
5
2
5
4
2
14
3
2
3
5
9
18
7
14
14
18
8
7
3
8
18
16
7
7
5
10
5
3
6
18
6
10
2
7
10
17
7
12
18
7
18
10
10
2
8
9
18
18
14
3
8
19
5
5
3
18
18
7
2
7
14
14
2
4
8
15
3
16
10
5
3
16
2
15
15
10
18
18
20
18
18
19
2
7
3
7
3
2
15
4
5
3
17
16
14
18
15
7
7
2
14
8
12
11
3
5
11
14
5
1
3
19
19
19
4
7
19
19
12
6
7
14
2
14
7
11
19
14
2
3
3
8
19
2
7
7
1
19
2
2
9
9
15
3
2
14
10
8
18
9
13
7
8
1
14
15
9
15
9
8
16
16
7
11
4
8
18
3
8
17
19
7
11
4
7
15
14
18
17
18
2
15
6
8
18
16
5
18
18
14
4
7
14
4
18
9
18
14
10
2
7
18
18
14
8
15
5
5
14
5
2
2
14
3
2
3
14
3
15
7
7
19
8
8
9
7
8
12
9
10
9
9
5
18
9
6
4
19
3
7
19
7
14
5
8
6
4
18
7
3
15
19
8
7
2
7
14
14
8
12
14
2
10
9
4
7
8
9
3
7
5
7
2
7
18
15
15
15
2
8
3
7
16
18
9
19
3
3
19
15
14
15
14
2
16
14
9
2
3
19
2
15
3
3
6
7
15
16
2
7
10
8
11
10
2
14
2
18
12
3
14
6
8
13
9
18
10
9
5
3
14
18
4
12
3
3
2
10
10
8
19
2
7
14
9
2
19
19
19
18
14
18
9
7
14
14
11
19
2
18
16
14
10
7
15
3
3
7
10
10
7
8
14
3
10
20
8
7
19
12
12
2
2
3
3
14
7
10
4
14
18
8
8
3
13
6
8
15
3
3
14
14
8
7
15
5
14
10
7
9
8
7
14
14
18
18
7
8
5
2
16
7
10
6
11
17
2
8
19
11
8
7
12
14
15
7
16
10
8
3
4
8
11
14
7
16
15
2
2
11
7
7
7
2
7
18
7
8
9
17
3
19
8
6
3
9
7
15
10
5
4
7
7
13
11
11
14
9
2
4
3
7
15
2
14
10
2
7
4
18
11
9
7
14
19
18
7
19
18
18
12
12
8
18
19
18
4
2
10
12
6
6
6
8
19
3
10
6
6
2
9
7
6
8
7
2
2
1
8
9
7
11
14
17
12
10
7
5
14
6
1
7
5
4
2
2
8
5
5
18
14
3
3
3
14
9
14
2
11
14
18
7
2
14
4
5
11
5
2
18
18
1
18
14
2
15
16
3
18
18
8
8
18
8
18
2
8
14
18
5
18
16
14
10
2
9
2
3
7
9
2
14
4
2
7
7
11
3
13
14
4
15
14
10
5
10
7
12
2
10
5
14
16
7
15
2
10
7
8
7
14
1
15
18
7
18
2
5
7
4
7
4
18
7
15
16
7
11
2
3
4
2
7
14
7
5
7
8
14
7
18
7
12
9
16
1
4
2
8
12
16
6
10
3
7
11
16
4
18
11
4
18
3
7
7
5
9
11
9
15
18
8
18
8
3
7
2
18
7
14
9
3
10
5
7
14
4
14
3
3
5
8
5
2
9
9
5
4
19
8
7
15
14
16
9
14
10
3
11
16
2
5
10
7
9
2
3
7
15
3
3
19
10
10
6
15
8
14
3
8
3
14
7
8
14
15
18
5
5
5
16
2
3
8
8
3
15
2
6
14
12
17
2
7
2
15
12
6
14
7
17
14
10
9
2
7
7
14
18
12
7
17
8
18
14
2
6
4
7
15
7
4
8
14
14
2
9
3
12
11
8
4
7
7
15
14
3
5
15
2
9
2
5
3
8
2
4
10
16
14
7
8
13
3
7
18
7
18
8
16
11
18
12
13
18
3
16
13
17
8
9
18
8
7
8
7
7
7
15
7
2
6
15
4
7
10
3
3
7
18
7
4
14
14
14
3
4
13
7
4
15
2
18
15
18
8
7
8
2
8
1
4
3
2
9
5
3
5
14
5
3
8
1
8
15
2
12
14
7
7
14
3
8
8
7
8
8
12
18
14
18
7
18
13
3
7
7
14
2
4
20
13
14
2
15
14
7
14
14
12
5
14
14
18
7
3
7
14
2
4
4
7
13
8
3
11
11
3
3
15
15
14
14
2
2
7
14
7
7
9
15
2
2
12
14
6
12
14
14
2
18
5
14
9
7
9
14
14
8
7
2
7
14
3
18
7
7
5
5
14
2
7
14
12
14
7
2
13
11
3
5
16
7
18
3
19
2
5
7
19
4
1
8
8
9
10
18
15
4
10
10
18
8
3
18
18
18
10
8
15
4
8
8
15
16
8
7
9
9
8
14
3
8
8
6
14
18
3
10
18
18
18
6
3
6
8
18
8
12
9
3
4
8
15
2
5
18
9
4
5
3
12
7
11
2
1
5
14
6
14
8
8
18
14
3
10
2
14
8
4
1
18
14
5
15
2
15
11
11
9
17
7
9
2
10
10
5
3
18
17
5
18
9
7
4
12
10
9
15
13
14
3
5
10
2
8
15
10
7
7
7
10
7
11
7
14
11
1
10
5
4
4
11
14
11
2
18
12
9
1
8
16
14
8
8
2
14
2
1
7
5
7
18
14
8
2
7
18
18
3
5
5
11
18
7
19
8
15
5
10
18
18
10
4
18
8
2
15
15
18
11
10
5
10
18
13
8
5
7
4
18
5
7
14
14
16
4
9
14
8
18
14
18
1
14
7
2
14
14
16
14
3
16
14
7
8
2
12
7
14
10
14
10
2
18
3
5
2
2
19
5
18
18
12
3
15
15
7
18
5
15
17
18
14
15
3
2
18
4
14
9
14
2
7
2
2
2
6
18
2
7
14
9
3
12
18
4
12
11
3
11
14
5
7
14
5
18
18
18
1
14
8
14
18
5
7
5
14
5
2
15
2
14
8
2
8
13
14
3
18
14
10
14
18
15
18
16
14
10
3
3
14
16
7
3
7
9
14
14
14
2
14
8
15
10
2
7
18
14
5
11
2
13
14
14
14
14
11
5
3
14
18
7
12
14
18
17
3
8
7
8
10
4
3
9
15
1
14
11
11
8
9
14
12
15
15
4
15
7
8
7
18
2
15
7
14
11
3
7
12
18
7
8
12
7
18
7
5
4
15
18
9
15
7
8
18
7
8
10
10
8
8
7
10
4
2
8
3
16
9
17
4
4
2
6
10
8
4
10
7
7
19
18
1
7
7
2
14
8
9
12
18
18
18
4
7
8
5
11
14
7
5
10
14
5
11
18
15
5
4
18
7
8
14
2
15
12
19
15
2
12
7
12
18
14
3
10
7
15
12
15
18
14
2
2
18
3
8
5
3
14
10
7
18
5
8
3
7
2
14
13
7
14
10
8
14
14
5
5
3
14
14
14
20
12
11
6
7
14
2
2
8
7
3
18
12
1
7
5
8
7
14
8
7
8
3
7
14
4
8
19
7
14
10
2
14
9
18
4
7
18
15
3
2
3
3
18
4
3
3
2
1
12
14
3
3
2
2
3
7
2
17
9
17
6
8
6
3
3
14
3
9
8
9
17
8
11
18
9
3
19
3
17
4
10
4
3
15
18
7
8
4
3
5
7
9
16
8
8
7
8
13
19
6
20
16
6
7
11
2
14
3
19
7
5
11
18
8
6
12
2
6
7
7
2
12
3
8
7
14
3
3
8
18
8
2
14
3
2
3
13
14
14
7
4
2
2
7
3
9
12
10
14
9
14
9
11
14
4
5
4
7
7
2
18
7
8
18
14
18
18
5
16
14
15
2
3
7
3
15
14
8
14
1
3
5
3
18
3
2
3
7
2
4
2
10
2
4
2
18
9
13
7
3
14
7
2
14
7
2
14
14
15
2
6
10
4
3
14
11
3
13
10
7
10
15
2
8
8
4
18
14
18
3
14
7
14
12
3
5
14
15
14
12
7
5
15
14
4
3
2
11
15
18
15
9
14
7
7
14
18
4
11
14
5
2
4
3
3
18
4
2
7
8
15
8
15
17
3
14
15
14
15
3
11
4
7
10
14
18
9
5
8
7
5
9
11
4
12
14
14
10
12
14
2
2
18
14
2
7
14
15
15
2
15
12
18
2
4
2
3
3
3
8
5
2
15
14
2
8
7
3
18
6
18
6
18
3
12
7
14
19
1
14
18
12
14
18
18
8
9
14
5
12
12
8
18
8
12
18
13
7
3
14
2
9
3
14
3
3
14
16
5
9
2
2
18
7
3
7
15
14
10
8
7
14
5
8
3
9
15
18
2
14
10
15
8
9
16
17
7
14
14
18
16
8
10
10
15
7
5
7
14
2
3
5
7
3
7
3
7
14
4
14
14
14
3
12
18
8
8
7
12
10
3
18
20
14
18
14
1
18
2
7
14
3
18
18
15
15
12
18
4
9
18
18
7
7
4
14
12
18
18
8
3
8
14
1
19
4
7
2
18
9
10
18
4
15
3
15
4
4
15
8
8
19
3
8
3
8
17
8
6
14
15
8
14
14
8
5
18
7
5
1
2
12
14
5
3
2
7
7
10
18
18
7
14
2
17
3
14
5
16
10
8
14
10
3
18
18
7
4
5
7
7
7
10
7
18
12
10
2
18
5
18
10
14
3
8
10
14
19
18
7
18
18
2
11
15
15
18
11
14
14
8
14
14
10
18
18
15
11
2
7
8
14
8
3
4
14
2
8
2
7
18
7
3
3
15
14
7
14
3
14
3
18
2
5
12
8
18
7
3
3
8
11
2
14
7
11
18
1
18
14
2
1
18
18
2
10
14
18
14
14
7
7
10
16
7
14
14
10
14
10
9
5
7
5
11
4
12
7
5
14
9
9
8
2
10
1
11
10
9
3
17
9
18
9
9
12
7
18
3
2
2
10
12
4
7
9
10
3
15
8
18
17
7
2
2
10
12
3
11
14
3
18
16
7
14
5
5
2
7
14
18
7
4
7
10
10
4
16
14
15
9
10
8
16
15
18
16
16
13
15
7
18
15
10
7
9
9
8
19
8
14
5
14
7
3
14
2
7
3
14
5
7
6
7
7
12
3
8
7
10
3
5
19
18
14
3
15
19
7
2
4
3
18
15
14
2
3
4
7
7
18
14
19
5
18
3
7
12
2
1
16
7
2
14
2
14
3
12
14
18
10
12
8
5
2
14
10
10
7
2
14
2
15
1
5
17
18
14
18
7
7
19
3
18
14
3
4
11
6
14
7
7
14
15
7
4
14
7
9
9
15
2
14
18
6
3
13
5
7
3
12
13
2
18
7
13
18
3
14
8
9
17
15
14
5
3
14
14
3
7
3
11
12
8
2
5
11
5
10
5
18
8
9
2
4
2
9
18
10
8
7
10
8
19
4
14
2
10
18
18
10
2
9
8
18
8
18
18
19
9
18
19
16
4
2
12
7
15
14
5
3
18
10
11
15
14
9
12
3
6
12
5
13
5
15
6
13
15
13
7
13
17
9
7
14
13
18
8
3
9
18
12
18
15
16
13
2
3
2
7
13
11
14
7
14
12
3
14
2
3
5
8
7
3
14
8
4
13
11
14
18
2
2
8
15
17
19
18
7
6
18
15
7
16
8
3
13
7
2
16
8
3
8
3
3
4
12
17
4
3
6
11
3
7
14
14
16
4
1
4
4
2
18
3
6
8
3
3
7
17
4
7
7
10
8
15
2
2
8
19
9
15
2
12
17
18
9
18
8
2
7
2
10
18
18
2
7
18
5
2
6
14
3
5
3
7
10
2
13
18
2
5
5
2
6
18
2
10
9
4
9
2
3
18
7
7
18
8
11
3
10
14
8
14
7
4
10
5
2
10
8
8
14
13
18
6
18
7
10
9
10
2
9
3
9
4
11
12
9
16
18
3
1
3
9
6
8
2
3
14
18
8
7
18
15
16
8
10
7
3
3
10
14
7
15
14
3
4
18
18
7
2
1
8
7
14
16
12
12
14
15
10
15
7
3
8
19
7
9
7
1
7
18
2
7
7
15
14
7
12
18
7
18
12
5
8
8
12
3
15
14
14
14
14
8
17
7
2
14
8
4
8
1
2
2
10
14
3
5
5
18
5
2
18
14
14
9
14
9
7
18
14
18
5
10
14
14
2
1
10
16
3
10
3
8
2
8
14
10
18
7
7
13
11
5
7
18
5
12
5
8
5
3
15
2
10
6
14
3
12
14
18
14
2
4
7
14
7
7
3
8
3
15
9
15
5
2
18
3
17
3
14
9
13
14
4
18
12
15
19
19
12
11
13
5
10
18
4
7
9
15
18
14
10
10
7
2
6
6
15
3
8
16
3
3
18
15
7
15
2
7
18
8
7
9
19
15
15
18
15
3
14
13
18
8
14
18
4
4
15
7
18
10
18
7
14
8
9
5
18
2
15
9
14
2
5
12
18
5
18
7
7
9
2
15
14
2
14
4
3
8
15
8
4
4
5
15
8
3
3
14
4
14
8
18
5
2
13
18
14
18
2
7
7
7
18
18
11
14
7
6
13
7
18
7
2
14
15
5
17
13
4
7
9
2
7
12
2
7
10
2
14
8
15
14
9
15
5
11
7
14
7
18
7
15
5
5
18
15
7
14
6
2
9
4
7
14
7
7
18
2
11
3
18
11
15
8
18
11
10
18
13
19
2
18
17
16
2
17
7
7
18
9
8
12
3
18
3
14
7
7
14
18
7
16
6
4
11
7
17
12
17
18
18
13
13
15
15
16
19
13
2
1
16
15
8
16
18
1
5
18
18
3
2
8
13
10
13
5
15
12
2
18
2
19
14
14
14
7
5
14
14
3
8
8
8
7
4
3
3
17
15
14
19
6
7
3
14
3
3
7
3
15
14
10
11
15
4
2
5
14
8
8
3
16
14
8
5
17
8
14
5
5
2
7
15
10
15
4
11
4
9
12
12
18
1
18
15
14
2
2
10
9
7
18
7
5
18
8
14
16
7
18
3
13
19
18
8
15
14
15
4
12
18
2
7
14
11
5
5
2
2
2
1
13
17
2
18
9
10
10
15
18
4
18
16
7
18
7
10
7
12
11
9
5
4
7
18
6
8
7
3
7
4
19
15
7
5
14
14
14
7
14
9
13
8
4
16
14
14
3
14
18
2
18
14
2
12
2
2
6
11
6
2
7
8
18
8
8
1
6
2
8
19
8
17
3
9
2
10
2
15
12
8
9
19
19
18
9
7
14
20
5
12
10
7
18
17
7
18
3
11
15
14
7
14
5
3
7
2
14
12
12
8
3
18
3
18
14
8
14
16
8
18
12
16
15
7
14
18
17
9
5
7
9
5
1
18
18
1
2
8
3
3
17
12
3
14
16
7
4
14
15
7
2
3
14
3
3
10
18
13
18
18
19
19
9
4
10
11
2
2
14
3
3
14
14
7
10
3
18
11
18
9
3
14
5
11
7
2
8
4
14
14
14
5
18
4
6
14
20
7
3
19
18
20
8
15
14
8
13
12
12
3
18
14
6
3
14
14
2
14
6
14
8
12
2
12
8
3
14
7
9
16
12
12
8
3
7
2
14
18
18
4
2
7
18
3
16
7
9
2
12
7
1
8
9
12
18
18
18
18
12
14
14
10
2
2
7
8
4
5
5
14
6
14
14
2
7
7
7
5
18
8
14
12
4
16
2
8
19
18
11
9
3
7
3
15
13
10
16
11
11
8
4
5
2
14
5
4
18
5
8
3
4
18
18
3
20
10
9
7
8
18
8
19
19
7
7
18
3
16
6
14
4
18
9
18
15
15
18
1
10
14
2
6
18
10
8
12
18
14
19
2
7
18
5
11
5
12
7
7
10
3
3
18
19
19
7
6
6
2
2
18
11
12
14
15
14
7
16
6
3
7
7
17
5
7
12
4
9
14
12
2
6
8
4
3
4
9
15
3
12
19
18
9
16
18
8
5
16
15
8
14
18
18
8
18
19
2
7
14
9
4
12
3
7
18
5
18
14
14
18
7
14
17
13
3
3
18
8
10
4
16
4
4
11
15
18
7
18
7
2
15
7
13
8
4
3
9
14
3
14
5
18
7
20
3
4
3
16
18
5
7
15
3
17
19
7
18
3
7
17
4
18
14
2
15
4
3
8
2
18
13
14
12
2
18
5
7
7
14
18
4
7
18
18
18
9
8
12
19
9
12
12
14
2
18
7
2
12
5
14
15
12
10
6
14
14
12
8
3
5
9
19
7
8
2
11
3
9
4
4
4
4
3
18
15
14
14
8
16
2
15
8
19
16
8
8
8
8
8
10
16
3
10
10
8
8
15
7
2
16
2
10
15
2
8
15
8
19
8
1
8
3
8
15
13
7
3
14
3
3
8
5
18
19
18
3
2
7
5
8
7
12
4
7
18
14
7
3
8
8
3
7
7
17
8
8
12
8
10
6
6
5
16
9
3
8
4
7
8
3
17
14
8
9
19
8
18
7
7
18
8
2
9
5
14
13
7
14
14
7
14
18
18
11
18
11
11
7
2
4
2
6
14
18
7
14
3
8
1
8
15
18
3
11
14
18
3
14
2
18
9
17
14
8
18
14
7
10
10
8
19
19
19
2
14
18
14
2
11
10
2
2
7
18
14
18
2
2
19
14
14
7
2
14
18
18
5
18
7
18
1
14
3
4
2
15
3
8
11
2
6
3
18
8
2
14
2
2
18
10
16
14
2
19
3
19
18
19
14
3
8
3
4
7
1
15
7
6
11
14
12
14
2
18
8
18
14
14
8
18
8
16
5
5
17
18
10
3
17
14
14
18
2
2
4
7
7
2
4
3
9
7
14
3
4
15
14
14
3
5
16
8
14
2
15
5
5
3
16
3
3
2
2
7
2
3
10
2
18
18
2
9
14
2
2
8
7
16
12
2
3
8
10
7
19
15
6
17
8
15
15
8
4
8
15
12
12
8
8
1
3
1
8
8
16
10
19
8
18
14
15
8
6
2
5
7
10
10
16
8
15
2
10
18
12
18
16
7
5
4
11
14
4
10
5
3
5
16
14
8
18
3
14
6
14
8
18
14
18
12
3
9
13
18
3
11
7
15
9
19
9
6
15
7
8
18
4
8
3
18
16
18
3
8
10
8
8
8
8
12
19
14
16
16
3
3
8
8
7
2
2
2
5
2
7
17
8
14
13
6
16
12
7
16
7
9
18
15
9
12
14
16
10
2
8
15
7
12
18
2
3
3
2
7
2
14
8
18
9
10
4
8
5
14
18
12
7
3
7
18
13
18
2
10
11
2
8
10
7
9
7
9
11
2
18
2
14
14
10
2
17
2
16
4
3
8
14
6
14
18
9
10
5
12
14
5
3
7
5
18
14
2
2
11
14
9
7
18
14
2
18
14
2
3
2
2
14
16
7
7
8
15
8
5
14
18
14
15
16
2
12
3
15
10
17
7
11
14
9
2
3
7
18
8
6
15
9
8
9
2
6
18
5
5
8
2
5
8
1
2
2
3
14
15
11
16
2
10
14
2
8
9
7
14
15
15
3
9
2
5
10
3
16
3
7
14
7
15
3
2
8
4
7
18
3
2
10
1
8
12
2
8
3
14
15
2
5
2
19
18
8
15
8
16
15
7
19
6
18
19
1
16
18
7
16
8
15
18
14
9
10
15
10
14
15
3
15
18
8
18
14
8
11
8
10
11
3
8
16
19
11
18
9
4
3
17
7
18
4
3
14
4
2
7
11
11
14
7
4
14
19
16
1
8
3
4
9
17
3
7
2
3
7
12
16
2
14
3
10
18
18
18
11
14
6
18
18
6
9
7
15
4
8
14
2
2
14
3
15
12
7
15
7
8
7
8
2
18
5
16
7
2
8
2
3
3
14
7
1
14
3
4
1
14
7
3
1
7
2
2
18
16
9
10
11
8
18
19
7
11
7
12
2
2
18
5
4
17
11
18
1
1
5
12
14
3
4
14
12
14
16
11
14
5
12
2
9
11
8
15
2
10
14
3
8
15
11
12
5
2
13
8
18
10
2
14
2
3
14
14
4
8
2
2
16
6
15
2
16
2
4
8
3
18
12
12
5
15
14
12
9
12
2
5
20
18
18
2
2
8
2
20
16
4
3
18
3
19
15
12
14
18
15
14
15
4
2
12
12
2
2
2
10
14
3
18
9
18
8
12
8
18
8
1
15
18
12
19
8
18
3
8
9
8
12
9
8
14
18
8
11
4
5
4
17
4
12
12
14
18
11
10
3
8
2
2
3
16
12
5
16
19
8
17
6
17
19
6
14
10
10
8
4
2
8
6
17
11
2
16
18
20
18
16
8
6
3
12
18
3
2
4
14
18
15
18
10
8
2
18
12
4
10
9
3
9
2
9
3
11
12
4
14
9
8
4
8
16
4
14
14
3
10
2
2
10
8
18
14
5
4
14
12
16
18
8
14
12
18
2
16
2
2
3
12
12
2
2
16
14
14
10
8
16
3
12
8
14
12
9
9
14
16
9
13
16
10
16
18
18
8
18
2
4
18
18
18
18
14
5
14
18
10
11
12
12
14
2
3
12
2
18
2
5
10
18
15
9
15
19
8
12
4
3
4
10
3
14
15
14
14
8
3
18
2
3
5
9
18
15
9
14
15
10
11
2
2
3
6
5
14
18
3
11
12
6
15
12
6
3
17
14
2
4
14
1
16
2
3
2
5
4
14
11
6
8
3
5
3
14
16
10
10
9
18
4
3
4
8
13
8
10
18
18
8
12
18
4
4
15
1
18
15
4
15
18
3
13
15
9
3
15
14
13
5
18
3
15
16
18
3
17
5
14
19
3
14
17
17
3
5
5
9
2
18
4
3
10
14
12
3
14
13
12
12
2
14
4
14
3
19
15
8
16
18
14
4
10
9
8
8
18
9
14
3
2
12
18
4
18
8
4
3
8
2
1
2
3
18
14
14
16
4
6
8
13
13
17
14
8
18
15
14
13
16
6
16
15
15
12
14
14
6
16
15
16
14
15
3
5
19
8
2
11
18
8
6
15
3
3
6
8
8
18
12
18
5
18
14
15
18
18
19
10
4
2
18
11
5
18
5
11
8
12
8
3
14
8
13
3
14
2
8
2
14
3
8
18
3
6
9
10
8
14
14
6
14
13
1
3
8
14
2
1
8
3
2
9
15
3
9
19
9
14
16
15
15
14
5
8
2
8
13
3
8
13
18
14
3
3
20
2
2
18
14
11
17
2
14
11
15
19
3
2
10
9
12
15
17
14
2
8
17
2
19
9
14
18
18
8
14
5
15
3
18
13
14
1
13
15
13
4
4
3
9
15
16
11
20
4
19
14
2
3
14
3
1
2
4
3
3
4
14
11
8
1
9
14
11
3
3
15
18
12
18
19
8
3
15
8
2
4
13
14
11
3
3
17
3
16
8
9
2
12
15
12
8
10
3
2
1
14
3
4
2
8
11
13
5
6
14
17
3
18
2
5
9
8
10
12
2
14
5
9
2
5
3
15
14
8
8
8
14
18
10
17
9
18
16
1
4
1
18
16
2
16
14
2
8
2
8
10
11
16
18
19
2
18
12
3
14
2
12
15
12
8
14
18
20
3
18
14
4
18
14
18
18
1
4
4
18
2
5
8
12
16
13
14
8
4
2
4
9
10
5
14
11
10
15
4
2
13
14
10
8
2
15
12
5
2
4
15
10
1
14
18
3
11
3
18
10
14
8
3
18
16
9
18
14
3
11
1
17
2
18
14
19
14
11
8
14
2
16
8
14
12
4
13
18
12
5
14
13
12
12
14
8
2
3
14
5
2
2
16
16
13
5
2
15
14
15
4
18
18
9
14
14
15
14
18
2
2
14
2
14
14
18
19
17
14
5
19
8
10
10
17
12
4
6
8
8
14
14
10
14
10
2
18
5
15
15
6
11
1
16
5
2
16
2
6
3
2
3
20
1
3
12
2
6
10
9
18
8
11
5
9
3
14
2
18
8
5
9
3
18
10
3
4
18
2
1
8
15
8
10
9
3
3
18
19
14
17
3
18
11
8
4
8
4
10
8
13
8
16
19
16
9
8
8
15
12
19
8
3
14
2
2
13
10
14
5
2
3
18
11
2
15
19
19
2
9
19
14
12
20
1
2
11
10
3
14
14
19
11
2
14
2
18
2
9
15
8
16
8
3
2
1
19
8
10
18
6
12
14
14
3
9
14
9
14
14
14
9
15
18
8
12
2
14
14
14
14
14
16
14
2
8
14
2
12
5
16
10
14
5
16
14
18
11
12
16
17
17
8
20
13
20
2
18
14
2
3
5
14
18
10
17
1
5
10
13
13
5
5
12
14
13
6
6
10
19
14
18
2
14
14
2
10
12
3
2
12
13
11
18
16
10
11
4
12
18
16
18
3
11
18
12
18
15
16
9
10
10
8
4
3
2
18
4
4
8
5
15
4
10
19
6
12
12
18
3
14
14
17
4
18
8
14
1
8
14
14
15
14
10
12
4
14
12
8
15
4
10
5
14
14
14
5
16
5
14
5
9
16
14
8
5
2
3
18
2
3
12
18
18
15
1
17
14
9
14
16
5
13
9
12
19
2
15
12
17
15
17
8
12
18
11
4
3
13
19
12
8
5
8
2
9
18
8
14
1
13
18
9
13
18
10
18
19
9
15
6
8
2
10
8
8
3
14
14
4
5
8
14
2
9
5
5
14
18
3
11
3
14
5
9
19
4
9
9
18
13
18
2
3
14
17
4
14
14
18
3
8
12
19
18
3
8
2
12
2
8
11
15
9
11
19
14
12
14
10
10
14
5
9
11
14
13
16
13
13
14
5
14
17
2
3
8
18
18
12
8
14
14
14
19
5
2
3
2
14
6
4
2
18
14
2
6
2
1
18
5
20
18
10
14
14
8
3
8
10
18
16
8
12
12
19
16
15
18
3
15
12
5
15
3
5
16
8
5
15
16
2
2
5
9
4
18
3
3
15
4
2
10
2
18
10
18
18
19
4
5
8
4
2
17
2
17
4
1
3
5
2
2
2
2
16
10
12
2
2
9
3
8
10
15
18
19
2
11
3
2
1
16
18
2
18
11
1
9
3
2
6
9
18
9
13
18
19
2
3
16
5
13
16
2
17
8
18
8
11
18
12
18
2
17
18
2
3
2
18
16
3
12
12
16
2
9
4
9
8
8
13
8
16
8
15
13
8
16
3
15
15
4
16
19
10
16
9
8
18
18
17
17
19
17
17
2
13
15
13
11
15
18
9
2
6
18
17
8
9
18
5
15
15
16
8
16
4
10
10
12
15
3
4
10
10
15
13
13
2
13
8
13
20
2
1
8
13
16
18
15
3
15
13
1
3
18
15
2
5
5
18
4
3
11
15
11
8
2
8
18
10
8
13
10
11
5
8
8
18
2
15
5
10
2
19
10
18
10
12
5
10
12
2
8
8
10
11
13
8
2
3
11
20
4
8
2
3
18
17
4
18
8
8
5
17
18
3
20
2
2
12
2
11
2
6
11
3
12
13
18
18
18
11
2
11
2
18
12
6
3
8
3
18
18
4
13
6
10
18
5
5
13
12
8
2
5
2
2
10
6
1
9
18
2
13
2
3
16
17
2
12
4
18
15
5
9
8
8
16
4
2
11
11
1
16
2
11
16
15
4
2
8
2
12
8
11
18
12
9
2
8
16
8
18
8
12
8
15
12
3
8
4
4
5
13
19
10
9
16
10
13
8
9
8
2
2
18
10
3
8
11
18
15
1
15
2
2
2
4
2
5
8
20
8
2
18
4
13
13
18
12
15
18
16
2
2
8
10
9
18
15
8
5
4
12
2
4
19
1
5
15
5
10
11
4
18
16
19
8
17
12
12
12
6
13
18
11
3
13
2
2
13
2
12
18
2
9
18
13
2
19
2
8
17
12
12
9
19
8
2
8
4
18
18
5
6
13
18
20
5
10
18
20
5
8
2
3
12
6
4
15
2
4
18
2
18
8
5
4
2
15
4
1
8
1
8
16
19
3
18
17
8
12
3
10
12
1
4
11
9
3
13
20
11
2
3
3
9
15
18
2
20
1
12
3
19
2
5
18
15
11
2
2
19
15
18
5
3
3
18
5
20
10
13
18
5
8
4
17
3
17
4
17
8
17
20
5
16
8
12
2
3
10
16
18
5
8
2
2
17
20
4
16
4
15
9
3
8
12
8
4
13
9
3
3
8
8
4
8
15
6
10
15
15
12
16
15
16
8
5
10
8
9
9
9
2
8
18
19
3
18
9
2
10
13
5
12
12
3
2
2
5
11
12
16
16
6
12
16
1
2
2
16
4
10
19
16
15
4
18
11
2
2
5
18
1
8
8
10
2
8
8
2
9
18
16
3
13
3
16
2
11
1
6
5
17
17
10
2
16
2
1
12
18
9
4
19
3
4
2
4
6
8
3
8
5
2
1
10
6
2
10
15
5
11
9
5
2
3
4
2
16
3
5
2
18
10
6
9
5
13
15
9
11
3
17
11
10
15
17
9
5
16
3
2
19
4
12
18
2
8
13
2
3
18
3
9
3
9
13
9
18
8
11
11
2
16
4
2
15
9
2
9
3
5
8
18
9
12
4
3
3
1
5
18
2
11
11
13
9
9
18
5
2
12
15
19
11
13
8
13
2
13
1
4
3
17
8
9
5
19
12
10
16
12
18
10
11
3
3
18
2
9
2
8
3
3
4
19
17
3
18
15
15
16
1
18
4
18
9
3
10
8
4
3
18
6
9
8
6
15
8
16
3
18
15
9
13
3
8
16
8
8
13
1
10
12
18
15
9
9
2
9
5
3
5
9
15
18
8
15
15
3
3
9
3
2
18
16
12
16
12
19
15
3
12
18
12
11
18
19
2
8
13
2
13
18
3
2
15
2
1
9
3
8
5
19
1
4
16
8
5
9
1
13
5
16
2
2
18
3
6
18
11
2
3
16
6
13
2
6
2
8
3
2
9
3
10
19
3
18
18
8
19
2
5
16
9
3
5
19
18
2
4
13
10
16
10
12
3
13
4
15
12
2
19
5
2
12
13
5
9
16
5
8
2
2
10
1
4
2
3
1
3
13
4
5
12
15
10
8
12
11
3
16
6
11
11
9
8
5
19
8
18
10
10
10
8
18
15
2
9
3
18
2
11
2
11
18
2
2
20
2
5
9
2
18
16
2
1
12
2
8
4
16
1
1
9
11
18
15
1
2
17
8
2
18
8
2
10
5
9
18
16
16
18
8
5
20
12
18
13
11
1
10
10
17
15
1
18
2
13
2
2
3
4
15
18
5
18
4
17
8
9
8
8
3
15
13
4
8
3
9
18
6
4
18
4
9
8
3
3
3
17
5
12
16
12
19
3
1
3
3
1
9
18
8
8
13
11
8
15
2
1
16
8
10
9
12
1
11
10
8
16
13
18
18
11
8
9
18
8
12
15
17
18
18
2
4
1
17
18
5
15
5
3
13
3
15
2
2
15
12
16
11
8
8
19
8
3
9
17
2
8
3
15
1
10
12
15
11
8
8
4
2
13
18
2
8
10
8
20
18
9
3
1
10
8
17
13
1
16
12
3
16
11
2
10
2
1
16
1
2
16
4
11
9
2
18
10
16
15
2
8
1
2
20
8
8
11
8
8
20
3
10
10
3
15
18
15
19
16
5
11
3
11
1
3
2
16
17
16
15
15
16
4
6
17
6
2
18
9
4
10
10
8
18
10
2
8
9
2
5
18
5
16
17
10
3
8
12
10
11
12
11
18
19
15
2
8
16
5
11
16
4
1
19
5
2
3
17
19
17
5
16
2
17
5
8
11
17
3
8
2
5
17
8
16
18
4
18
16
9
18
18
16
15
11
1
18
2
3
15
18
3
3
11
4
17
15
15
3
18
8
4
15
11
15
15
1
10
2
3
13
8
15
12
18
16
15
12
8
5
18
17
9
18
18
9
18
1
12
4
8
3
8
3
13
17
18
9
20
12
2
15
16
8
6
5
19
1
12
3
3
4
3
1
5
10
16
8
5
11
2
17
4
16
9
20
18
6
17
18
11
2
19
13
16
15
10
10
19
12
16
15
8
4
8
18
15
16
12
3
10
4
3
1
2
13
18
19
5
2
15
15
18
8
3
5
17
11
1
15
10
1
3
2
2
2
17
2
3
15
11
9
10
13
10
8
3
13
8
18
18
8
6
12
17
3
8
15
2
5
6
15
17
16
11
19
8
2
19
2
8
2
5
10
13
3
12
5
4
17
3
17
18
3
8
10
8
10
8
3
8
17
3
18
18
3
9
16
9
15
9
12
16
10
15
9
3
12
12
19
4
12
5
8
19
16
19
19
17
3
15
10
3
9
12
15
16
12
3
3
17
1
16
11
18
3
5
15
3
12
15
13
5
15
16
18
1
18
8
11
5
9
17
3
5
8
15
4
5
13
10
13
18
16
18
3
3
16
19
18
1
13
11
15
3
5
8
20
11
10
16
10
13
16
9
18
8
11
8
18
8
10
8
11
3
9
4
10
8
10
9
8
10
15
9
9
4
15
5
15
4
8
16
13
6
10
19
17
9
3
8
9
15
8
3
13
3
17
12
19
9
13
17
10
3
9
10
8
8
8
18
12
5
13
15
16
19
11
18
18
10
1
5
5
3
16
20
17
17
15
9
3
9
8
8
19
8
18
8
9
6
4
18
3
13
9
18
9
1
17
17
16
8
4
13
5
4
11
15
11
8
1
5
16
3
12
6
13
17
10
8
9
5
11
12
19
15
19
8
15
11
19
8
8
11
8
8
11
18
11
18
3
17
16
13
18
13
15
8
11
18
3
3
15
18
16
13
15
1
3
3
13
16
19
1
17
16
19
17
13
12
8
18
6
15
5
13
4
12
16
18
5
18
3
4
9
9
16
17
12
12
5
6
6
12
8
3
18
18
11
15
4
9
11
9
16
16
15
4
6
6
8
12
18
15
12
17
8
18
11
8
4
1
18
10
11
9
8
8
4
9
8
16
17
13
15
15
4
1
6
15
8
13
13
4
18
13
5
16
13
17
11
9
8
15
18
9
4
19
5
16
17
19
17
16
8
8
15
4
18
8
18
15
11
4
9
18
12
15
10
13
9
12
17
15
16
9
8
18
16
16
13
18
5
16
18
16
18
6
16
18
17
18
5
8
8
17
17
11
18
11
18
4
13
15
1
8
18
15
11
9
18
5
17
17
8
17
17
8
19
8
8
1
4
8
1
11
20
17
12
12
5
17
16
10
5
1
11
8
15
1
18
8
5
10
15
8
17
9
4
4
18
16
11
15
15
12
5
10
18
18
9
9
18
8
18
13
18
12
13
12
10
8
4
15
16
17
12
15
8
1
16
20
18
11
9
11
11
9
19
18
18
10
15
8
13
1
20
18
17
4
9
8
12
17
1
8
12
1
18
9
17
4
18
12
18
5
15
4
1
9
13
15
9
9
1
8
1
8
11
8
4
9
12
1
1
13
18
13
10
6
13
18
12
15
1
13
8
4
1
6
18
12
10
1
8
8
8
13
10
8
9
8
19
13
15
1
20
10
18
18
16
4
13
17
13
19
15
19
5
16
4
8
15
8
9
19
11
6
9
8
8
5
19
13
16
1
18
16
8
1
12
15
5
10
8
18
15
17
9
13
16
10
8
1
12
18
5
17
8
15
9
15
16
18
15
8
1
12
18
8
8
12
13
13
18
8
8
18
9
8
18
10
16
8
5
11
17
13
9
4
9
1
12
17
8
18
1
4
15
16
1
1
17
8
8
1
8
12
18
18
6
10
19
8
9
8
9
17
5
15
16
18
8
12
12
8
12
8
15
13
20
15
5
16
11
17
1
18
15
18
17
8
17
11
4
19
18
8
5
17
12
18
18
8
10
8
17
18
10
8
16
4
5
8
6
8
16
9
16
13
19
16
16
16
12
12
17
8
13
10
13
16
17
17
12
20
8
10
12
8
17
11
17
8
4
17
13
12
17
10
12
8
8
15
15
10
19
15
8
8
17
4
5
8
8
13
13
20
1
17
11
13
1
16
13
19
9
8
8
10
8
4
11
10
13
9
11
15
1
17
16
1
13
8
9
15
11
6
1
1
8
1
16
15
19
4
9
8
16
1
9
16
1
9
4
1
16
12
1
9
16
8
4
11
17
17
16
19
10
16
1
8
5
8
5
10
15
16
4
5
10
12
1
13
16
15
16
16
13
10
12
8
19
5
8
4
8
8
10
9
9
17
20
9
12
8
1
9
4
1
16
19
12
1
1
8
10
10
5
1
13
9
9
16
13
5
5
11
13
20
4
11
13
1
9
17
8
1
8
9
4
6
20
1
5
9
8
8
12
17
11
5
4
10
4
16
16
9
4
16
10
1
13
8
17
17
16
4
11
17
9
5
8
10
11
4
8
13
6
12
13
12
1
12
17
5
9
13
1
8
12
6
5
5
9
17
4
16
12
8
10
16
16
17
12
15
12
16
15
10
12
16
17
16
10
17
16
8
12
13
13
17
13
16
4
16
17
12
4
9
9
9
4
9
12
5
8
11
9
11
11
12
17
15
1
15
8
1
8
9
8
8
8
11
10
17
1
8
8
11
13
13
1
16
17
8
17
17
17
4
1
5
12
8
9
8
8
10
5
15
19
8
5
17
8
17
19
16
12
6
17
4
16
8
10
1
1
12
15
4
12
12
17
16
17
6
9
8
1
9
15
8
9
20
8
15
10
17
15
6
13
16
8
9
4
11
17
8
9
10
17
5
15
17
12
6
13
15
9
8
17
8
10
9
13
13
8
15
12
8
1
19
8
5
4
19
17
11
10
9
19
8
10
4
1
1
6
13
17
12
20
8
17
10
12
12
16
12
10
12
9
17
8
4
8
8
20
15
5
20
11
17
9
1
1
5
16
1
13
13
19
10
9
10
4
4
8
1
8
9
9
8
11
8
15
17
11
12
8
8
8
12
12
15
13
16
10
9
15
15
5
16
17
16
17
17
5
17
12
9
20
20
8
10
10
1
1
17
15
19
4
8
12
16
1
12
9
9
15
19
9
8
19
13
8
1
9
9
11
8
17
16
8
6
4
16
8
4
16
10
8
19
8
16
9
6
1
5
16
1
16
15
5
5
5
16
16
10
15
4
15
12
10
5
1
5
8
10
11
6
15
6
5
4
11
9
12
12
12
17
12
16
5
10
10
15
5
11
13
4
16
13
8
17
16
15
11
12
15
17
8
11
1
19
9
9
5
6
10
1
15
16
15
5
10
8
9
16
12
17
20
5
17
12
12
5
19
8
8
17
16
16
8
4
5
17
15
15
13
8
5
8
5
15
8
8
11
17
16
9
8
16
6
5
12
6
19
4
19
10
12
13
5
4
11
10
1
11
17
17
9
16
15
17
9
16
15
10
16
1
13
19
8
4
15
8
8
15
9
8
5
11
12
8
17
12
9
16
5
17
10
15
13
16
17
17
11
13
19
5
10
13
6
5
8
9
1
5
13
1
20
13
16
8
8
10
10
17
17
8
12
8
15
19
4
17
8
9
11
12
20
19
13
16
8
17
5
8
20
9
11
4
8
19
17
19
19
10
8
6
10
12
10
16
19
5
8
4
10
8
15
8
12
11
16
11
17
4
15
8
1
8
12
12
9
12
10
1
4
1
12
19
20
10
8
4
8
9
6
12
17
15
6
6
6
17
8
10
17
6
6
17
1
8
17
8
16
1
6
4
4
17
10
4
10
12
10
4
5
13
11
13
9
6
5
8
5
1
11
19
17
1
15
11
15
8
16
9
11
17
20
17
15
13
8
19
4
15
11
15
16
5
11
6
17
17
16
16
8
11
4
15
4
16
17
8
17
6
5
6
10
13
8
16
5
16
16
8
11
15
15
20
15
15
1
13
1
13
5
12
8
9
6
12
12
17
12
11
15
5
16
12
13
4
5
10
8
4
16
10
13
15
5
8
16
8
10
11
10
8
5
12
10
8
12
10
8
4
19
16
20
8
15
17
19
19
12
17
9
16
13
1
6
12
10
8
9
8
13
9
11
16
8
1
6
15
8
19
8
16
1
16
1
17
13
16
16
15
9
9
12
17
16
13
19
8
8
13
1
8
9
9
16
15
9
9
17
17
10
13
17
17
10
17
9
5
5
4
6
16
11
16
20
16
5
19
10
4
16
9
13
13
13
4
17
5
16
16
4
16
9
6
15
13
6
17
17
15
13
16
15
16
16
15
6
6
9
4
5
13
15
15
5
16
6
17
10
12
15
19
4
16
13
9
11
12
19
1
16
9
11
11
11
19
19
17
17
11
10
20
15
11
17
6
15
17
16
11
9
4
17
15
5
10
15
16
6
6
10
1
17
12
12
17
1
15
13
11
13
19
20
12
12
15
4
5
13
17
11
12
6
17
4
1
10
1
15
5
6
9
10
19
19
12
10
9
10
12
17
16
10
10
16
13
5
17
16
9
17
10
16
11
15
1
9
11
17
15
6
13
15
5
9
10
17
13
4
4
15
13
16
13
19
17
1
6
10
10
17
19
17
17
1
16
6
13
1
10
10
17
6
19
10
9
1
9
10
1
13
6
13
1
16
15
11
15
15
11
1
5
13
5
4
6
15
20
16
6
13
6
4
19
4
15
16
13
16
19
12
13
17
1
12
9
17
11
4
10
16
4
16
19
17
19
10
1
6
4
12
16
9
13
12
10
12
17
20
13
6
10
5
1
1
13
9
5
11
13
13
17
17
13
12
11
17
16
5
10
4
13
10
10
5
13
16
10
19
13
12
9
4
19
16
12
11
11
4
15
11
15
17
15
6
10
11
16
6
4
9
19
15
5
12
15
19
6
9
5
13
17
15
16
10
16
4
5
9
17
9
13
17
1
10
4
9
12
9
16
10
16
16
9
10
4
12
10
11
16
16
10
12
13
17
6
15
5
5
4
6
6
11
15
13
1
9
15
10
15
11
9
1
11
1
17
16
12
16
15
11
5
16
4
12
20
6
15
12
12
13
15
13
17
20
12
17
1
19
20
4
9
4
9
11
4
13
6
15
9
20
13
4
15
16
15
6
4
19
15
9
12
15
13
13
6
17
9
6
5
12
12
6
9
6
12
1
16
17
17
6
5
15
16
15
10
10
10
17
17
4
16
5
13
16
6
13
4
10
15
10
17
11
4
1
12
15
9
13
16
12
13
4
20
1
5
4
19
9
5
16
15
17
10
13
1
9
12
10
4
11
9
4
12
12
10
5
9
15
20
10
4
9
5
16
9
5
4
10
4
11
12
11
12
19
12
11
15
4
15
16
16
13
11
6
12
13
1
5
1
15
19
17
9
6
9
15
11
19
10
12
4
6
15
17
4
5
16
10
12
12
17
9
15
13
5
16
17
10
13
11
12
4
6
4
10
19
12
11
13
13
19
11
20
6
5
15
17
12
10
11
12
15
15
5
9
5
5
5
17
15
10
11
10
16
10
9
13
11
6
16
16
17
1
6
16
11
6
9
17
17
5
15
15
4
6
1
5
9
12
4
9
17
9
11
4
6
5
10
15
10
4
4
10
12
16
19
17
13
10
4
11
19
15
13
15
1
13
1
15
4
4
4
16
5
5
15
17
10
15
16
1
17
9
5
13
5
16
10
13
13
16
9
11
11
12
19
12
12
1
17
12
9
13
16
16
11
4
12
12
13
19
15
1
5
12
10
12
5
11
9
4
19
19
13
5
16
5
12
15
16
15
12
15
16
17
6
12
13
16
17
12
1
13
17
16
13
5
9
4
16
5
17
11
5
1
9
11
13
1
15
13
13
11
10
16
9
12
5
4
11
16
17
10
4
10
12
6
1
12
16
4
16
13
16
11
11
13
6
19
5
15
15
15
11
4
5
5
5
12
9
12
5
15
16
9
19
15
6
9
13
10
17
11
12
11
11
4
16
15
13
9
9
15
11
11
12
15
15
16
1
16
12
19
6
4
1
13
12
11
12
13
11
11
4
13
13
13
19
16
11
16
17
11
16
13
17
16
17
16
11
4
9
12
4
1
17
17
17
15
1
9
12
10
20
9
10
6
15
1
9
1
4
1
4
1
13
4
13
16
19
4
4
19
19
20
9
9
15
1
10
1
1
19
12
1
10
19
16
10
17
6
4
17
15
4
5
9
6
12
13
15
16
9
13
12
4
12
1
4
15
5
12
11
15
12
13
9
11
17
19
16
1
10
4
11
11
12
4
12
17
10
4
15
13
11
19
11
4
1
17
9
6
5
5
15
11
19
12
13
4
5
17
11
1
4
11
19
12
5
5
17
11
16
6
12
12
5
10
17
6
10
10
11
6
11
6
15
12
10
12
17
11
5
6
11
19
15
6
20
17
10
15
11
16
15
9
17
15
9
4
11
11
13
9
16
11
17
16
11
4
12
5
15
17
1
15
1
20
5
12
12
6
13
4
10
15
4
1
13
13
4
9
6
15
9
4
12
17
9
5
10
4
4
16
13
12
10
13
12
12
9
12
15
6
17
4
6
10
10
15
17
5
1
1
17
16
11
16
10
1
15
16
13
10
1
11
13
1
9
11
11
17
11
9
10
13
9
12
11
16
17
9
12
1
11
6
6
16
19
4
4
9
4
11
12
10
5
17
11
5
12
13
5
5
15
12
4
20
13
13
4
17
20
1
10
9
16
10
12
17
17
19
15
16
9
16
12
13
12
9
4
12
11
4
12
4
9
15
12
6
10
13
9
17
15
9
13
12
16
5
15
17
16
6
10
10
4
5
10
5
10
16
17
11
16
6
9
13
9
12
4
17
11
15
6
11
5
6
15
15
9
6
1
17
10
17
4
4
5
17
16
19
12
16
19
1
9
6
5
10
16
12
5
1
6
9
13
19
17
6
13
1
19
4
1
16
16
16
15
19
4
15
9
20
12
17
15
6
15
4
6
12
16
17
16
5
1
4
9
16
6
10
10
1
15
10
9
5
16
1
13
4
4
17
9
13
4
10
1
12
6
5
9
4
11
16
16
15
6
1
15
6
10
11
5
17
12
10
4
16
15
16
16
11
19
10
15
6
13
16
16
11
11
1
11
5
6
16
9
15
4
15
6
9
9
1
19
10
15
16
9
1
6
11
9
19
12
5
6
13
12
19
17
19
19
15
17
19
15
10
4
1
19
10
13
17
11
12
19
19
11
17
5
13
11
5
12
15
4
15
1
17
13
5
15
16
15
12
6
1
5
13
13
9
1
11
5
5
10
13
16
16
9
4
4
9
16
17
11
11
5
19
4
10
9
17
15
10
13
9
20
20
17
6
1
20
1
12
15
15
6
12
16
6
12
9
17
6
13
10
16
13
17
5
20
6
10
19
16
19
19
16
10
20
9
9
11
6
11
5
19
15
15
10
11
12
11
11
15
19
20
6
9
10
13
11
17
19
6
9
13
13
5
16
11
5
17
1
4
17
17
16
19
11
9
1
9
20
15
19
6
16
13
4
16
1
9
10
13
11
16
6
4
20
6
5
12
17
12
13
13
15
16
15
13
5
15
5
16
15
6
1
17
15
20
16
1
6
9
17
17
5
5
13
13
13
6
17
15
10
4
6
11
1
17
10
9
15
1
11
1
1
16
13
5
6
6
6
12
16
15
5
11
11
6
5
15
10
12
1
13
11
4
9
16
1
5
1
1
16
19
16
1
10
1
13
16
4
16
12
1
1
1
13
17
10
19
5
15
6
16
4
15
13
15
9
6
19
15
19
20
1
1
19
4
1
15
13
19
6
13
15
5
6
13
13
4
9
5
15
6
1
9
15
10
15
19
17
11
19
1
9
9
10
5
16
5
12
6
12
10
16
6
16
12
16
20
15
5
6
17
9
17
19
16
5
15
17
10
6
15
15
9
17
17
16
15
6
9
16
9
9
16
9
12
4
17
13
9
1
12
5
13
4
17
17
16
12
11
13
15
11
15
13
6
16
17
12
20
11
20
12
12
20
6
13
11
16
12
11
17
16
15
9
13
13
17
5
20
20
9
9
12
9
17
17
11
10
10
13
13
9
5
17
15
9
11
16
5
16
13
1
16
13
16
5
19
10
9
11
11
17
11
11
6
16
15
17
6
13
17
9
4
16
17
13
16
16
4
15
19
1
6
19
9
15
19
12
16
1
1
5
17
15
9
6
17
16
10
6
4
20
15
15
5
12
20
11
11
20
13
11
4
17
12
17
15
19
5
15
20
9
9
15
12
17
5
17
5
4
10
5
9
15
16
11
15
20
4
6
10
16
11
9
15
16
11
11
16
17
11
16
17
16
5
9
9
6
5
6
12
10
6
9
6
9
12
10
19
9
15
5
6
10
15
17
6
9
19
10
17
6
6
11
1
19
16
13
1
9
1
16
1
1
1
1
19
16
11
19
11
17
4
19
19
6
12
10
1
13
10
19
5
12
12
16
4
16
16
12
5
1
5
16
17
17
11
6
19
5
6
13
16
9
17
17
16
19
12
5
15
16
19
6
4
19
1
15
16
10
17
12
1
4
17
1
6
1
6
13
6
12
5
4
15
6
17
12
13
17
6
10
11
10
16
1
13
15
1
1
5
13
9
16
1
16
13
11
19
6
15
12
19
9
20
20
5
17
12
19
13
13
15
13
20
9
9
11
4
15
13
13
19
16
5
11
5
10
1
16
16
10
17
10
16
5
20
5
13
15
19
12
17
13
15
12
13
11
13
6
6
16
15
11
20
19
5
16
1
12
9
11
12
15
1
1
10
13
11
4
4
11
13
17
12
16
16
15
17
12
4
4
17
12
17
12
1
20
9
4
10
6
10
19
15
13
15
6
9
10
12
11
1
20
15
1
15
13
13
12
15
11
16
16
12
1
1
1
16
12
12
9
13
6
17
19
1
19
6
11
16
11
1
11
19
19
4
6
19
15
19
17
13
5
1
19
10
12
9
13
12
20
10
15
6
1
1
19
1
11
9
20
16
20
6
17
17
12
11
13
6
11
17
10
15
10
15
10
10
5
19
9
13
9
11
10
5
20
6
10
10
16
12
4
5
15
16
12
5
19
9
12
16
17
13
12
15
15
12
16
1
11
4
11
5
17
15
11
16
16
12
1
13
9
1
15
19
4
19
15
16
15
1
5
10
12
5
13
11
1
6
6
5
19
9
15
13
19
16
16
15
17
11
13
10
5
19
11
9
1
5
11
16
4
9
12
17
16
17
17
9
10
4
17
13
5
17
9
5
12
11
15
13
15
5
17
17
12
6
11
9
20
10
17
13
10
4
19
16
16
5
10
4
12
16
12
1
1
4
5
9
10
11
17
5
10
15
6
13
15
12
11
17
5
15
11
10
15
5
10
13
16
4
4
15
16
9
10
4
6
1
15
17
5
12
11
6
11
10
5
16
16
13
16
15
16
4
5
15
5
12
12
16
10
15
4
16
17
6
10
16
11
6
16
5
6
17
6
13
6
19
6
9
9
1
13
16
10
11
9
4
19
19
15
17
19
6
6
9
9
1
16
20
9
16
19
5
19
11
1
6
13
6
9
9
4
15
13
6
12
4
10
12
15
6
5
13
6
6
19
11
5
12
10
12
4
13
5
1
17
12
15
1
11
10
19
10
5
12
11
11
15
15
12
11
16
15
12
4
1
17
1
6
4
12
17
9
19
16
16
15
1
6
17
5
11
9
12
13
13
5
5
6
20
9
16
16
10
11
16
9
16
15
19
10
13
17
15
17
17
1
4
11
16
17
1
19
5
1
5
4
9
5
15
11
20
4
9
15
16
15
5
16
6
12
1
13
16
17
5
17
1
4
4
4
10
16
1
17
6
11
17
4
11
17
17
6
12
11
16
16
16
13
17
4
13
12
6
13
12
6
9
9
16
20
20
15
17
17
10
16
17
13
10
12
13
10
10
15
11
9
1
5
12
13
10
17
9
6
12
16
1
9
13
6
6
17
20
11
12
1
4
10
10
11
13
19
13
9
16
1
17
10
6
6
12
6
12
15
13
15
10
19
16
15
5
10
17
5
4
5
10
1
1
10
1
12
11
6
6
19
9
19
9
9
6
13
1
1
15
13
15
17
17
15
10
11
10
19
13
9
11
15
12
19
5
13
15
5
15
12
4
12
13
4
1
17
6
12
17
12
17
11
6
13
6
6
17
13
6
6
15
1
17
4
17
1
1
15
15
6
15
16
17
16
4
12
6
6
19
12
6
9
4
4
11
15
10
9
4
5
12
1
1
5
4
16
13
19
9
1
13
16
11
4
1
16
6
4
12
9
12
17
4
19
6
5
15
5
6
15
4
16
13
12
13
1
13
6
6
17
19
4
17
4
10
13
1
1
15
20
17
6
4
6
15
12
16
1
15
10
13
9
17
9
13
19
5
17
15
9
19
6
16
13
15
11
10
15
1
4
11
16
16
5
17
9
12
10
20
13
20
10
4
13
12
12
9
4
9
16
16
1
10
10
13
16
6
4
9
15
10
6
5
19
6
17
12
12
11
4
17
4
1
12
20
13
16
20
5
17
9
1
9
11
4
1
13
6
20
10
13
15
15
9
13
5
15
15
17
9
19
15
1
5
19
6
15
4
19
9
17
17
19
4
9
15
16
16
17
15
15
15
17
17
11
4
19
9
11
5
5
13
13
15
9
9
12
9
4
6
12
15
6
9
12
10
5
17
6
19
5
16
19
9
12
4
9
1
17
10
11
15
1
12
15
12
9
17
12
16
10
5
19
16
5
11
5
17
4
11
5
6
9
13
16
13
9
9
16
5
4
19
17
4
9
9
20
16
9
12
12
11
5
10
13
16
12
16
20
4
15
15
12
9
11
15
15
17
11
15
13
15
19
16
6
9
5
6
16
12
4
20
16
20
4
9
1
16
16
11
19
15
15
15
12
19
12
1
9
9
15
6
16
11
9
4
11
6
5
17
6
16
4
16
10
6
9
4
17
13
15
16
10
19
16
10
17
5
1
15
4
4
13
5
15
15
1
16
12
5
5
16
15
12
15
9
5
16
12
15
11
9
6
6
19
9
19
9
11
19
1
20
17
10
10
20
11
10
4
20
15
15
9
13
17
16
10
12
12
16
15
11
6
13
10
6
1
15
12
6
10
16
16
12
16
16
19
1
9
4
1
12
17
17
12
1
11
17
20
19
4
13
1
16
15
11
1
15
10
17
15
20
17
5
19
1
15
11
13
17
17
16
16
19
10
17
9
4
6
5
16
15
19
10
1
13
1
4
4
16
12
11
17
12
16
10
9
15
17
1
9
19
13
9
10
5
9
17
13
17
13
10
5
6
13
4
15
9
13
10
4
5
16
16
6
6
17
4
10
10
15
5
13
16
13
11
1
13
13
16
10
10
13
15
17
20
9
1
6
11
19
13
15
10
6
6
17
6
1
15
4
20
13
11
16
6
12
11
20
15
12
11
13
5
1
15
11
5
15
16
12
6
6
6
9
12
1
6
13
11
15
9
6
10
1
10
4
17
20
16
20
1
9
10
11
10
16
16
4
9
13
9
1
16
5
17
16
11
17
1
16
11
1
9
9
4
1
12
20
15
16
9
4
16
17
4
11
17
12
12
17
10
11
16
15
15
12
16
4
12
1
12
1
9
13
20
16
10
16
10
13
9
12
1
12
17
15
16
11
16
17
1
12
12
9
13
16
19
13
6
16
12
10
10
19
17
1
9
9
6
13
9
5
17
5
9
16
11
15
12
16
15
9
20
17
4
10
12
13
5
11
17
6
4
16
4
1
17
10
12
16
1
12
10
19
13
15
1
17
12
9
16
16
20
13
20
6
13
17
4
11
10
11
15
16
19
5
19
15
11
13
15
15
5
16
16
12
6
12
12
1
16
1
9
5
12
17
17
12
15
5
15
11
17
20
17
15
4
10
9
4
13
1
6
4
17
16
16
19
16
16
12
1
19
19
12
16
1
12
6
1
17
13
9
12
1
17
1
17
13
15
15
1
15
20
17
6
13
19
6
12
1
4
13
9
17
17
20
15
9
17
16
16
9
9
16
1
12
17
5
10
17
15
9
1
20
1
19
9
15
9
17
1
9
5
12
15
19
6
16
20
13
6
6
20
9
9
6
5
10
9
11
4
17
13
1
5
16
20
5
6
1
6
15
5
20
16
16
10
19
1
16
4
9
12
17
12
1
9
6
10
9
6
16
6
12
12
12
5
12
12
17
15
17
9
5
13
15
13
1
5
13
11
16
15
13
13
1
4
15
12
16
17
1
17
11
11
13
1
19
11
9
11
16
9
19
15
12
9
9
1
1
10
5
9
5
20
20
13
5
16
16
13
10
10
1
6
13
13
5
1
5
11
4
11
9
16
10
19
9
17
9
11
9
9
1
4
9
6
6
16
15
15
9
16
16
12
11
9
13
16
19
11
5
1
19
13
5
9
12
19
11
13
12
12
4
17
13
17
15
16
12
17
11
17
12
5
4
1
17
19
9
17
11
17
11
20
9
15
11
15
11
5
10
1
9
19
12
15
9
12
9
6
16
1
19
4
10
10
12
13
16
15
4
4
5
1
5
15
20
9
1
1
4
11
11
1
4
11
11
9
11
16
12
16
5
1
5
16
19
13
12
11
17
12
16
6
13
17
17
13
17
4
4
17
9
11
9
16
11
4
12
9
6
10
15
10
11
5
19
6
5
6
12
1
1
20
4
9
4
15
11
16
13
16
6
17
15
6
20
20
17
11
5
16
11
10
16
17
1
10
13
12
11
19
13
16
13
15
1
1
12
17
12
19
15
5
12
5
17
13
9
12
20
17
20
15
17
15
4
9
9
10
20
16
15
12
17
4
11
16
12
12
15
16
17
16
19
11
19
6
17
12
15
16
16
11
12
12
5
11
10
13
13
19
1
13
19
12
5
15
1
5
17
19
11
6
13
13
12
9
11
15
19
17
5
12
1
15
16
17
13
9
12
17
11
16
16
5
19
16
13
12
4
5
5
17
5
16
13
10
15
10
15
15
5
17
5
1
13
4
10
9
15
17
4
9
15
5
16
5
12
10
4
11
1
17
19
5
5
19
19
16
15
10
15
6
12
11
5
15
11
4
15
5
12
9
12
6
5
17
16
4
17
15
13
17
4
1
6
5
16
6
11
16
12
15
4
16
13
16
12
12
9
12
9
12
12
17
1
5
20
5
1
4
5
12
4
11
15
17
15
1
11
10
13
10
12
4
15
5
5
11
5
1
5
16
9
1
1
15
9
1
13
12
12
13
10
1
9
1
15
9
17
13
16
9
1
16
4
12
12
19
1
12
1
12
17
10
11
16
9
19
1
11
1
4
13
9
9
4
12
16
15
19
9
16
11
10
9
5
19
1
6
11
10
13
15
20
16
12
6
16
1
16
16
17
16
17
15
17
11
1
4
13
4
1
16
11
1
17
13
17
5
16
9
16
6
1
10
1
17
12
1
13
16
13
10
13
15
10
10
17
10
15
13
15
1
20
17
5
11
17
11
13
17
9
12
16
19
11
16
5
10
19
10
5
12
19
12
10
10
11
16
12
6
16
17
20
10
17
6
6
9
6
13
17
1
1
10
16
10
6
19
16
16
20
1
16
16
10
16
5
16
12
1
17
17
12
1
6
12
16
16
6
17
6
11
6
4
12
19
4
13
17
16
1
1
5
11
10
16
6
16
1
10
1
1
6
16
6
5
16
17
16
17
9
10
16
9
10
12
9
16
6
6
9
13
6
16
16
9
12
1
10
11
19
11
6
11
1
13
13
20
13
10
1
11
17
13
5
19
17
5
19
1
17
1
1
4
17
16
20
6
13
5
9
13
12
5
13
10
12
20
11
1
12
1
20
16
17
13
1
5
1
5
6
1
10
13
1
10
4
11
10
5
4
11
9
4
4
17
9
16
6
9
17
9
5
1
9
16
17
17
9
9
16
10
6
6
9
9
4
16
9
5
17
17
4
16
4
5
6
19
5
9
10
5
16
10
5
16
17
13
1
16
5
4
16
5
16
5
10
10
17
10
10
1
4
13
1
16
16
13
16
12
19
4
10
9
9
16
16
9
19
17
10
11
16
13
9
5
5
11
4
16
10
6
20
12
20
9
17
5
12
10
17
19
5
20
20
17
16
16
9
1
6
6
16
1
9
17
10
9
1
16
10
1
16
10
17
1
16
16
16
5
17
20
20
4
10
19
17
11
13
11
11
5
5
11
13
6
12
17
9
16
16
17
16
20
10
20
6
6
17
19
11
1
9
19
1
11
1
9
16
9
4
12
11
20
9
10
4
4
6
13
11
9
16
9
5
9
17
6
13
19
17
13
9
19
12
4
4
20
1
11
12
17
9
5
17
5
4
16
13
12
4
6
4
5
17
9
17
16
4
1
11
1
16
20
17
16
9
16
11
11
16
16
11
6
16
17
10
16
9
9
17
6
5
9
5
12
12
16
13
11
13
10
5
10
11
6
19
5
10
19
9
12
13
17
13
4
19
17
5
17
6
20
12
6
16
1
1
11
5
17
16
17
16
12
13
9
9
4
6
11
16
4
13
12
17
19
19
4
1
12
5
6
5
10
5
13
11
4
16
6
16
10
12
4
13
17
12
9
9
13
6
6
20
17
16
12
4
17
12
10
16
17
10
17
17
17
11
6
9
11
13
9
9
13
17
9
20
13
9
13
16
20
9
1
5
20
1
10
19
10
16
13
12
20
16
9
1
6
16
19
11
19
20
11
4
10
20
13
6
4
4
13
4
16
12
16
1
12
10
9
12
5
16
13
5
12
19
4
17
20
13
10
5
9
19
17
4
11
17
6
12
17
11
12
13
19
13
19
19
13
1
4
1
19
13
17
10
13
13
17
13
19
1
6
19
12
10
12
4
13
13
4
9
10
19
17
17
6
10
11
11
9
16
11
4
5
1
11
12
5
1
16
20
5
1
17
19
16
16
1
17
17
12
10
12
17
16
11
11
11
17
9
16
12
13
5
6
4
1
20
6
1
12
19
19
13
4
12
6
12
16
1
13
16
12
4
19
4
4
17
16
13
10
11
12
20
17
11
1
12
1
5
11
11
11
11
12
4
20
6
6
11
4
16
19
10
9
4
16
16
1
9
10
10
16
6
19
17
10
13
16
11
6
4
17
16
12
6
12
4
17
12
5
17
11
16
11
10
12
4
13
16
1
5
11
5
1
20
4
17
6
9
17
17
13
9
1
19
5
9
5
17
11
19
4
4
16
16
17
19
12
16
17
1
20
13
11
5
9
10
11
17
11
4
10
6
4
12
11
17
9
1
10
5
12
13
1
12
20
19
19
4
13
12
17
4
5
10
9
9
13
4
9
17
16
4
11
4
6
1
6
20
5
13
6
4
1
9
11
10
1
6
9
17
1
6
13
9
5
4
4
1
13
20
10
16
13
17
11
6
10
19
9
1
1
10
19
11
12
17
13
6
5
13
16
4
1
17
12
17
5
13
13
19
11
4
12
9
10
9
17
17
11
16
1
12
12
5
16
13
19
12
17
11
13
11
1
17
1
5
4
4
13
12
4
19
16
12
13
10
5
19
19
10
19
4
19
19
19
5
1
16
4
12
17
13
4
16
4
17
13
1
20
13
5
17
5
11
6
16
1
6
12
13
10
1
4
1
20
6
5
5
16
10
16
17
6
4
6
11
12
10
1
17
12
11
16
10
17
6
10
16
17
11
5
12
1
20
1
10
11
13
5
19
17
10
12
16
13
5
17
16
20
4
1
13
1
19
12
17
20
5
13
1
6
16
11
19
11
17
4
17
20
6
12
1
12
5
17
1
16
5
12
1
12
16
10
13
6
17
1
5
11
12
10
12
1
16
1
1
17
5
19
1
12
4
11
16
11
16
16
17
5
6
10
11
19
10
4
16
1
16
12
1
12
11
16
1
13
13
5
10
17
12
11
5
11
6
17
12
11
16
17
17
17
4
1
10
1
16
11
17
16
12
13
10
11
19
19
6
12
12
19
16
12
6
6
6
13
6
19
1
12
17
12
4
5
16
17
12
13
6
4
6
16
4
6
16
13
19
19
1
16
13
10
4
17
1
1
16
6
6
16
6
10
1
12
1
17
16
12
11
4
19
17
6
17
12
16
6
16
6
16
13
17
5
4
6
17
17
10
6
17
13
12
6
1
16
19
5
16
17
11
13
16
1
11
16
16
11
11
17
13
6
4
17
16
20
16
6
10
19
1
19
12
17
6
6
17
17
16
11
5
20
12
4
10
16
16
4
1
4
5
4
10
16
1
12
13
5
4
17
5
16
5
1
16
1
5
1
1
13
6
1
17
11
11
1
11
17
17
10
5
11
12
16
1
17
19
13
17
16
19
13
11
20
12
12
10
13
12
10
1
4
11
20
17
1
17
16
13
17
1
17
11
1
6
13
12
4
11
4
5
16
17
1
10
4
6
17
17
12
4
11
12
12
1
19
1
20
17
10
13
12
20
4
12
12
13
13
12
19
19
13
17
12
17
6
10
12
10
6
1
17
13
6
19
11
19
6
10
5
20
13
12
5
5
5
10
1
20
13
5
13
17
11
13
11
17
10
6
17
1
17
19
17
12
6
12
17
12
17
1
11
17
6
10
1
19
13
17
17
11
17
1
1
6
13
19
11
19
6
19
1
1
6
17
19
4
13
20
17
19
11
19
1
1
17
17
4
6
11
13
6
11
13
11
17
11
13
1
19
11
10
20
11
1
1
17
11
17
11
17
1
19
20
6
6
4
6
1
17
13
11
12
17
1
19
12
17
10
1
13
4
4
17
4
10
1
17
19
13
17
1
17
13
4
6
10
11
17
6
17
13
6
11
1
12
1
11
4
11
1
1
1
12
12
20
12
12
12
17
10
10
1
20
12
11
17
1
17
17
11
6
1
12
10
19
4
10
6
4
17
4
17
17
1
10
6
17
20
4
11
19
11
4
11
12
1
13
1
10
12
11
10
11
6
12
10
20
4
1
4
4
1
6
17
11
17
4
12
4
13
17
13
13
17
17
6
11
13
20
11
12
6
17
1
19
1
10
12
6
11
4
6
6
20
1
1
17
17
17
13
19
11
1
11
17
13
12
6
17
20
1
19
1
19
1
4
1
10
1
17
11
19
1
13
19
6
12
17
10
6
19
1
1
19
13
17
6
6
4
4
10
6
1
10
17
10
1
12
17
12
1
11
10
17
11
4
20
17
17
11
11
11
10
10
12
11
10
12
4
11
13
17
19
19
6
17
17
19
1
10
17
1
17
17
1
4
6
12
17
10
19
20
17
1
17
1
10
1
10
1
1
12
4
17
12
10
12
13
11
13
13
1
10
12
10
19
12
1
4
13
1
10
10
1
20
1
10
20
11
10
4
11
10
13
4
10
11
11
6
6
6
11
17
12
20
11
11
17
1
19
10
11
10
4
1
20
1
4
17
13
17
11
6
12
1
10
17
12
20
6
12
19
1
13
19
10
19
19
6
17
20
20
17
10
11
6
13
11
6
11
20
12
6
13
1
1
4
17
19
10
10
12
4
6
11
17
6
13
6
1
12
17
4
10
4
12
10
10
1
11
1
13
12
1
19
12
6
17
10
1
12
13
11
6
10
17
19
12
13
20
1
19
19
19
17
12
13
12
13
13
4
11
10
13
10
10
4
10
10
17
10
1
13
1
4
10
4
6
10
10
6
10
10
1
6
12
17
13
6
1
1
13
6
19
19
4
6
6
17
11
10
1
13
4
6
4
12
1
13
4
17
13
17
4
6
13
1
20
1
12
1
17
19
1
17
1
1
17
19
10
17
1
13
13
6
10
6
12
10
12
11
1
11
12
17
4
4
17
17
13
1
20
10
10
1
10
4
20
6
10
12
12
17
11
11
17
17
12
6
6
4
13
10
17
10
13
6
11
4
10
11
10
10
4
17
11
1
10
1
17
13
4
20
1
13
12
10
10
20
17
19
6
11
11
20
11
19
17
13
6
6
10
17
4
19
13
17
12
4
4
4
17
19
11
1
19
19
19
19
12
11
19
17
11
13
1
12
10
10
19
19
13
17
11
13
1
1
11
6
20
6
17
1
17
17
10
17
19
11
20
20
13
17
10
19
20
10
19
1
17
17
1
1
19
6
1
10
20
20
10
10
4
1
11
17
19
17
17
10
13
6
6
19
17
17
4
13
6
20
19
13
6
13
1
19
10
6
20
19
13
13
13
20
13
6
19
1
17
13
19
1
19
4
13
19
19
10
1
17
13
1
4
13
19
17
19
1
11
6
11
19
6
13
1
6
19
1
1
19
20
6
17
17
13
17
17
13
11
13
20
6
20
13
1
17
17
20
13
17
4
13
17
19
6
1
17
6
20
17
4
20
17
17
20
17
13
4
11
4
4
4
13
17
1
17
19
11
6
4
11
6
19
11
1
13
4
20
1
20
13
17
20
1
4
4
4
6
6
4
17
6
17
1
13
13
6
6
17
17
13
20
17
20
4
17
17
20
6
6
4
13
6
20
1
13
20
17
20
4
19
11
1
6
4
13
4
4
19
1
13
11
4
6
11
1
1
1
1
1
13
19
19
1
6
17
1
17
4
4
1
17
1
11
17
1
4
11
1
6
4
11
17
11
17
4
20
6
11
6
17
20
20
6
1
17
11
17
1
6
11
19
1
17
20
19
13
13
17
19
13
13
20
13
1
1
1
1
20
1
17
6
19
1
13
1
6
1
13
17
13
6
13
6
17
20
1
11
11
20
13
11
11
1
17
19
17
17
1
6
6
11
11
17
1
20
11
1
20
11
19
1
1
11
1
19
19
19
17
17
11
1
17
17
6
17
6
1
17
6
1
13
6
19
17
13
6
17
13
1
1
6
13
1
19
19
17
11
20
17
11
17
17
1
11
13
11
17
17
13
1
6
6
20
13
1
11
17
1
13
1
19
1
1
20
1
13
20
19
11
17
13
13
17
6
1
1
17
17
19
6
6
13
1
1
13
13
17
19
11
1
6
20
11
13
11
11
13
19
1
11
17
19
11
19
13
11
1
1
13
1
19
6
11
11
20
20
20
1
13
1
1
1
1
19
6
1
19
6
19
6
1
6
11
19
19
11
6
6
11
19
11
6
1
13
20
6
6
20
13
13
13
1
19
6
6
1
20
20
1
19
20
6
19
1
11
20
1
11
13
1
6
13
6
13
11
1
13
6
1
1
6
13
13
1
13
6
6
11
6
11
6
6
11
6
13
6
13
11
19
6
1
20
6
1
11
6
13
6
1
13
6
1
19
13
1
11
20
1
6
6
13
6
6
19
20
1
13
6
13
6
1
13
6
19
6
1
11
13
1
6
13
1
1
1
13
13
1
11
1
6
11
6
6
11
6
20
13
20
19
6
6
6
6
1
20
6
11
6
20
13
19
11
13
11
6
1
11
1
6
20
20
1
11
13
13
11
1
13
6
13
6
13
6
20
11
13
6
19
1
19
6
13
1
6
1
19
11
11
6
6
6
13
1
11
11
13
1
1
6
11
1
19
6
19
13
13
19
6
6
11
6
13
6
13
11
6
1
6
11
20
1
6
1
6
6
13
11
11
6
6
19
13
1
13
13
13
6
6
1
6
1
13
13
20
6
6
19
13
13
1
19
13
13
13
13
1
6
19
6
19
6
13
13
6
6
13
1
13
13
6
20
1
1
1
11
1
13
6
19
13
13
13
1
20
6
13
20
13
1
1
1
11
13
1
13
6
19
6
19
20
1
20
6
6
1
6
13
11
11
13
6
13
1
13
13
19
13
13
13
1
11
13
11
19
6
1
11
1
13
6
11
13
19
1
19
1
20
6
19
13
13
6
19
13
6
13
13
19
11
13
6
13
1
11
13
6
11
1
13
20
13
1
11
6
20
6
6
1
19
1
1
20
13
6
11
13
1
19
1
13
11
6
11
19
19
19
6
13
13
6
6
19
6
6
13
13
13
1
13
1
20
19
1
1
1
6
11
13
1
11
20
11
6
20
6
20
13
13
20
13
6
6
6
13
13
1
6
6
6
1
6
20
20
11
6
6
13
13
13
1
19
11
13
1
13
20
6
1
13
13
6
13
13
6
19
6
11
1
13
6
19
13
1
6
19
11
13
13
11
19
11
20
13
20
6
13
11
6
11
20
11
11
6
20
19
20
19
19
19
20
6
20
11
20
19
13
1
1
1
13
6
6
6
13
19
13
11
11
11
19
13
13
1
6
20
6
6
6
1
19
19
13
1
6
20
11
20
19
1
1
19
1
19
1
13
13
13
1
6
6
11
13
1
6
6
1
13
6
19
20
13
11
11
20
11
1
19
20
11
11
6
11
19
11
6
1
19
1
20
13
1
6
11
1
1
13
19
11
11
6
13
6
11
13
11
6
6
6
11
19
6
1
20
6
20
6
19
6
6
6
20
6
13
6
13
6
1
11
13
13
11
6
1
11
20
13
13
1
6
11
19
6
1
13
19
19
6
13
1
19
19
19
6
6
13
6
20
6
1
1
13
6
6
6
1
1
1
20
1
11
11
6
1
19
13
11
6
6
6
6
20
6
19
19
19
1
1
1
6
1
6
6
6
6
6
6
1
11
19
11
11
6
11
11
6
13
20
19
6
6
6
19
6
6
6
6
6
13
19
19
13
19
13
13
13
13
6
13
13
6
20
11
13
13
13
6
11
19
6
19
13
13
19
19
6
6
13
13
13
6
19
6
6
6
13
6
13
6
19
19
19
6
20
6
11
20
11
20
6
19
6
6
6
19
19
19
11
19
20
6
19
6
6
6
11
19
11
19
6
20
11
11
20
20
6
6
11
6
20
11
19
11
20
6
20
19
20
6
6
6
19
19
19
19
19
6
20
20
19
6
19
6
11
6
19
6
6
6
6
11
19
19
20
19
6
6
20
6
11
20
20
6
6
19
11
11
11
11
19
20
11
20
11
6
20
20
6
11
19
11
19
11
20
11
6
11
6
6
11
19
20
11
6
20
6
19
11
6
6
6
20
19
6
19
11
6
6
11
20
6
6
6
6
6
19
6
20
6
6
6
6
20
6
19
6
20
6
20
20
20
19
19
19
19
19
19
6
19
6
6
6
19
19
19
6
6
19
6
19
20
19
19
19
20
6
6
6
20
20
20
19
19
19
19
19
19
19
19
19
19
19
19
19
20
19
19
19
20
19
19
19
19
19
19
20
19
19
19
19
20
19
19
20
20
19
19
19
20
19
20
20
19
20
20
20
19
20
19
20
19
20
20
19
19
19
20
20
20
20
20
20
20
19
19
20
19
19
19
19
19
19
19
20
19
19
19
19
19
19
19
20
19
20
19
19
20
20
19
20
19
19
19
20
19
20
19
19
20
19
19
20
20
19
19
20
19
19
19
19
19
20
19
19
20
19
19
19
19
19
19
20
19
19
19
20
20
19
20
20
20
20
20
19
20
19
20
20
19
19
19
19
19
19
19
19
20
19
20
19
20
19
20
19
20
20
20
20
20
19
19
19
19
19
19
20
19
20
20
19
20
19
19
19
20
19
19
19
19
19
19
20
20
19
20
19
19
19
19
20
20
19
19
20
19
20
19
20
19
19
19
19
19
19
20
19
19
19
20
19
19
19
19
19
19
19
19
19
20
20
19
19
19
19
20
19
20
20
19
19
20
19
20
20
19
20
20
20
19
19
19
20
19
19
19
19
19
19
20
19
19
19
19
19
19
20
19
20
19
19
20
19
19
19
20
20
20
20
20
19
19
19
20
20
19
19
19
19
20
19
19
19
19
19
19
19
20
20
19
19
19
20
19
20
20
19
19
19
19
20
20
20
20
20
20
20
20
20
20
20
20
20
20
20
20
20
20
20
20
20
20
20
20
20
20
20
20
20
20
20
20
20
20
20
20
20
20
20
20
20
20
20
20
20
20
20
20
20
20
20
20
20
20
20
20
20
20
20
20
20
20
20
20
20
20
20
20
20
20
20
20
20
20
20
20
20
20
20
20
20
20
20
20
20
20
20
20
20
20
20
20
20
20
20
20
20
20
20
20
20
20
20
20
20
20
20
20
20
20
20
20
20
20
20
20
20
20
20
20
20
20
20
20
20
20
20
20
20
20
20
20
20
20
20
20
20
20
20
20
20
20
20
20
20
20
20
20
20
20
20
20
20
20
20
20
20
20
20
20
20
20
20
20
20
20
20
20
20
20
20
20
20
20
20
20
20
20
20
20
20
20
20
20
20
20
20
20
20
20
20
20
20
20
20
20
20
20
20
20
20
20
20
20
20
20
20
20
20
20
20
20
20
20
20
20
20
20
20
20
20
20
20
20
20
20
20
20
20
20
20
20
20
20
20
20
20
20
20
20
20
20
20
20
20
20
20
20
20
20
20
20
20
20
20
20
20
20
20
20
20
20
20
20
20
20
20
20
20
20
20
20
20
20
20
20
20
20
20
20
20
20
20
20
20
20
20
20
20
20
20
20
20
20
20
20
20
20
20
20
20
20
20
20
20
20
20
20
20
20
20
20
20
20
20
20
20
20
20
20
20
20
20
20
20
20
20
20
20
20
20
20
20
20
20
20
20
20
20
20
20
20
20
20
20
20
20
20
20
20
20
20
20
20
20
20
20
20
20
20
20
20
20
20
20
20
20
20
20
20
20
20
20
20
20
20
20
20
20
20
20
20
20
20
20
20
20
20
20
20
20
20
20
20
20
20
20
20
20
20
20
20
20
20
20
20
20
20
20
20
20
20
20
20
20
20
20
20
20
20
20
20
20
20
20
20
20
20
20
20
20
20
20
20
20
20
20
20
20
20
20
20
20
20
20
20
20
20
20
20
20
20
20
20
20
20
20
20
20
20
20
20
20
20
20
20
20
20
20
20
20
20
20
20
20
20
20
20
20
20
20
20
20
20
20
20
20
20
20
20
20
20
20
20
20
20
20
20
20
20
20
20
20
20
20
20
20
20
