# Supplementary material for: Pedagogical sentiment analysis based on the BERT-CNN-BiGRU-attention model in the context of intercultural communication barriers
Source: PeerJ Comput Sci. 2024 Jul 3;10:e2166. doi: 10.7717/peerj-cs.2166 (PMC11232589; doi:10.7717/peerj-cs.2166)
Supplement: Supplemental Information 1 [file peerj-cs-10-2166-s001.zip › code/Keggle_StackOverflowQuestions/title_StackOverflow.txt]

How do I fill a DataSet or a DataTable from a LINQ query resultset ?
How do you page a collection with LINQ?
Best Subversion clients for Windows Vista (64bit)
Best Practice: Collaborative Environment, Bin Directory, SVN
Visual Studio Setup Project - Per User Registry Settings
How do I most elegantly express left join with aggregate SQL as LINQ query
.Net XML comment into API Documentation
Modify Address Bar URL in AJAX App to Match Current State
Integrating Visual Studio Test Project with Cruise Control
What should a longtime Windows user know when starting to use Linux?
Folders or Projects in a Visual Studio Solution?
How do I create a branch in SVN?
Add Custom Tag to Visual Studio Validation
How do I turn on line numbers by default in TextWrangler on the Mac?
How to tab focus onto a dropdown field in Mac OSX
How to tab between buttons on an OSX dialog box
Progressive Enhancement
What is a good web-based Grid that accepts Excel clipboard data?
What is keyboard shortcut to view all open documents in Visual Studio 2008
How to generate getters and setters in Visual Studio?
Plugin for Visual Studio to Mimic Eclipse's "Open Type" or "Open Resource" Keyboard Access
Can ASP.NET AJAX partial rendering work inside a SharePoint 2007 application page?
What is the best way to deploy a VB.NET application?
what is your favorite web app deployment workflow with SVN?
Setup Visual Studio 2005 to print line numbers
Automated release script and Visual Studio Setup projects
How do I configure a Vista Ultimate (64bit) account so it can access a SMB share on OSX?
SVN merge merged extra stuff
Best SVN Client Ignore Pattern for VB.NET Solutions?
Experience with SVN vs. Team Foundation Server?
Version control PHP Web Project
Database Version Control
How to add CVS directories recursively
How can I fix the background of wikipedia pages as displayed in Google Chrome?
How to specify javascript to run when ModalPopupExtender is shown
IE6 + SSL + AJAX + post form  = 404 error (?)
Always Commit the same file with SVN
How do you deal with configuration files in source control?
Common Types of Subversion Hooks
VS 2008 - Objects disappearing?
Visual Studio and dual/multiple monitors: how do I get optimized use out of my monitors?
Very slow merge with Subversion 1.5
How can I improve the edit-compile-test loop when developing a SharePoint workflow?
User authentication on Resin webserver
How do I make Subversion (SVN) send email on checkins?
Beginners Guide to LINQ
How do I find the high water mark (for sessions) on Oracle 9i
URL Redirection for SSL virtual hosts
How do you redirect https to http
Shelve in TortoiseSVN?
Visual Studio refactoring: Remove method
Not showing Dialog when opening file in Acrobat Pro using Applescript
mod_rewrite to alias one file suffix type to another
Ajax project suggestion.
SharePoint - Connection String dialog box during FeatureActivated event
SharePoint WSS 3.0 Integration with Mac OSX (either Safari or Firefox)
Accessing iSight programatically?
Windows Mobile Device Emulator - how to save config permanently?
Scala abstract type bounds cross referencing
Using Parameters in MS Reporting Services (SQL 2008) against an ODBC data source
How do you deploy your SharePoint solutions?
Visual Studio 2008 Window layout annoyance
Where is TFS work item help text displayed?
Graphical representation of SVN branch/merge activity
Can I copy files to a Network Place from a script or the command line?
Oracle - What TNS Names file am I using?
Expression.Invoke in Entity Framework?
Refresh Excel VBA Function Results
Conditional Linq Queries
Sharepoint Wikis
Creating a development environment for SharePoint.
In Visual Studio you must be a member of Debug Users or Administrators to start debugging. What if you are but it doesn't work?
MaskedEditExtender
Creating Visual Studio templates under the "Windows" catagory.
_wfopen equivalent under Mac OS X
Attaching VisualSVN Server to an existing repository
Oracle SQL Developer not responsive when trying to view tables (or suggest an Oracle Mac client)
Is there a tool that can display a SVN repository visually ( i.e. pretty charts )?
Is it safe to install SVN on a production win2008 web server?
SVN Manager App for Mac (better than XCode)
In Cocoa do I need to remove an Object from receiving KVO notifications when deallocating it?
Managed Source Control Hosting and Continuous Integration with CVSDude and CruiseControl.net
Class Designer in Visual Studio - is it worth it?
Starting MATLAB from the command line
LINQ vs stored procedures?
Do you use version control other than for source code?
Is it possible to disable command input in the toolbar search box?
Drawing a view hierachy into a specific content in Cocoa
Visual Studio Error: The "GenerateResource" task failed unexpectedly.
How to get out parameters working in SharePoint workflows
Do you have any recommended macros for Microsoft Visual Studio?
Tool in Visual Studio 2008 for helping with Localization
Best way to deploy subversion in a multisite windows environment
Subversion Management Tools
Is it possible to coax Visual Studio 2008 into using italics for comments?
Use SVN instead of CVS on SourceForge
SSRS - Uninstall Trial Version of VS Business Intelligence
Migrating to GIT
Can I configure VisualStudio 2008 to always build the startup project?
What Visual Studio add-ins do you use?
Visual Studio color theme
Visual Studio open files question
Webserver Log Analysis
What's the best way to report errors from a SharePoint workflow?
How do you configure VS2008 to only open one webserver in a solution with multiple projects?
Error viewing csproj property pages in VisualStudio2005
.net solution subversion best practices?
AnkhSVN Cannot Connect Due to Proxy
How do I create a self signed SSL certificate to use while testing a web app.
Are there any tools to convert Markdown documents to HTML en masse?
How to install a plugin for QtWebKit
Are there reasons not to use JSONP for AJA~X requests?
What Content Management does your workplace use?
mod_rewrite rule to redirect all requests except for one specific path
Best way to encapsulate complex Oracle PL/SQL cursor logic as a view?
Why doesn't 'shell' work in VBscript in VS6?
What's the best way to manage a classic asp front-end using Visual Studio 2008?
Deploying InfoPath forms to different SharePoint servers
Script to backup svn repository to network share
Give me awesome Visual Studio keyboard short cuts!
How to Stop NTFS volume auto-mounting on OS X
Changing ctrl+tab behavior for moving between document in Visual Studio
How do I use Linq for paging a generic collection?
Mocking and IQueriable<T>
Source Control in Visual Studio Isolated Shell
Accessing Excel data source running SSIS package on 64 bit server
IntelliSenss for XElements object with XML schema
Transactional Design Pattern
Sharepoint COMException 0x81020037
Getting error in manage categories - not found for attribute "navigation_column"
Virtual Mac?
How do I find the Excel column name that corresponds to a given integer?
Resources for an Oracle beginner
Best way to license Microsoft software as a very small developer
Tips for running Subversion in a Windows world
Height of NSTextView with one line?
Installing Apache Web Server on 64 Bit Mac
Develop on local Oracle instance
Upgrading Sharepoint 3.0 to SQL 2005 Backend?
Bash One Liner: copy template_*.txt to foo_*.txt?
Modifying SharePoint System Files
How do I REALLY reset the Visual Studio window layout?
Getting QMake to generate a proper .app
NHibernate vs LINQ
Alternating coloring groups of rows in Excel
ASP.NET JavaScript Callbacks Without Full PostBacks?
How to "unversion" a file in either svn and/or git
Flex tools for Mac
Are Http-Only cookies a viable option for an AJAX website?
How to get rid of VSMacros80 folder from project root?
Bash reg-exp substitution
Any pitfalls developing C#/.NET code in a Virtual Machine running on a MAC?
Why do my exception stack traces always point to the last method line?
SharePoint SPContext.List in a custom application page
Getting ssh to execute a command in the background on target machine
What is the more efficient version control methodology - checkout or merge (ie Perforce vs Subversion)
What is the best way to package and distribute an Excel application.
Problems while submitting a UTF-8 form textarea with JQuery/AJAX
Dynamically display Edit Control Block menu item in SharePoint
programmatically retrieve Visual Studio install directory
Display solution/file path in Visual Studio IDE
Apache Webservers
Is there a Way to use Linq to Oralce
Is there a pattern using Linq to dynamically create a filter?
Forcing the Solution Explorer to select the file in the editor in visual studio 2005
How do I check the active solution configuration Visual Studio built with at runtime?
Upload a file to SharePoint through the built-in web services
How do I list all Entries with a certain tag in Wordpress?
Linq select * with multiple tables
Visual Studio identical token highlighting
Any disadvantages of accessing Subversion repositories through file:/// for a solo developer?
Is there a way to do "intraWord" text navigation in VS?
generation of designer file failed
How to remove "VsDebuggerCausalityData" data from SOAP message?
Building a VS2010 project consumes extra resources
NSEnumerator performance vs for loop in Cocoa
what is the best way to backup subversion repositories?
Best way to export a QTMovie with a fade-in and fade-out in the audio
When to commit changes?
Integrating a custom gui framework with the VS designer
Getting files and their version numbers from sharepoint
Visual Studio Hosting Process and "The operation could not be completed"
Looking up document library items in a SharePoint workflow
Subversion: Fail update when there are conflicts?
Change templates in XCode
Is Scala the next big thing?
Wordpress Wiki Integration
How do I delete 1 file from a revision in SVN?
How can I find the revision history of the file that was deleted and then resubmitted to SVN?
What Code Snippet Editor Do You Use?
Visual Studio: Build Solution vs Batch Build
Is it possible to persist (without reloading) AJAX page state across BACK button clicks?
Excel: list ranges targeted by INDIRECT formulas
How do I get the assembler output from a C file in VS2005
Subversion ignoring "--password" and "--username" options
SharePoint List Scalability
Best Way to ReUse Code When Using Visual Studio?
Optimizing Sharepoint Search Crawling
Retrieving HTTP status code from loaded iframe with Javascript
nmake, visualstudio, and .mak files
How can I point Visual Studio 2008 to a new path for projects?
How do I make bash reverse-search work in Terminal.app without it displaying garbled output?
Do you continue development in a branch or in the trunk?
Begining SVN
How do I autorun an application in a terminal in Ubuntu?
Rollbacking bad changes with svn in Eclipse
What are the alternatives to using phpMyAdmin?
Table Stats gathering for Oracle
Intergrating Perl and Oracle AQ
Oracle Server performance monitoring tools
Is there any way to sticky a file in subversion
designing Panels without a parent Form in VS?
What's a good way to write a Cocoa front-end to an Erlang application?
Is it possible to convert projects wizard created for MSVS 2005 to MSVS 2008 format autom
Simple audio input API on a Mac?
Filter linq list on property value
Issue in Oracle Sql Query
Best way to handle LOBs in Oracle dblink'ed tables
What is a good maintainability index using Visual Studio 2008 code analysis?
Parallelize Bash Script
Error Code Reference for OSX/Cocoa
Combining Structures
Can you modify text files when committing to subversion?
Visual Studio equivalent to Delphi bookmarks
Is it possible to run OSX in a virtual machine?
How to add a web part zone in SharePoint using SharePoint Designer
Visual Studio 2005/2008: How to keep first curly brace on same line?
Good Way to Debug Visual Studio Designer Errors
Visual Studio 2005/2008: How can you share/force all developers to use the same formatting rulles?
How to run gpg from a script run by cron?
How to use the SharePoint MultipleLookupField control?
How are tags made in Subversion?
Getting Apache to modify modify static webpages on the fly
How to make a pipe loop in bash
Autocomplete Dropdown with Linkbuttons - or "AJAX gone wild"
How to get an array of distinct property values from in memory lists?
Insert current date in Excel template at creation
Should you register new extensions with Apple?
Custom Build Numbering in Visual Studio
Testing HTTPS files with MAMP
Apache serving files that should not be served.
Working on a Visual Studio Project with multiple users?
How do I download code using SVN/Tortoise from Google Code?
Microsoft T-SQL to Oracle PL/SQL translation
How can I make Eclipse file search not include svn directories?
How to display line breaks in SharePoint comment history field
Managing LINQ to SQL .dbml model complexity
What does the EXE do in the Visual Studio setup project output
Simulated OLAP
Scripting the Visual Studio IDE
How to use p4merge as the merge/diff tool for Mercurial?
Worth switching to zsh for casual use?
Kerberos user authentication in Apache
How sophisticated should be my Ajax code?
Why is Visual Studio 2005 so slow?
MS Access Reporting - can it be pretty?
Oracle equivalent to MSSQL DateDiff
PLS-00306 error on call to cursor
How SID is different from Service name in Oracle tnsnames.ora
Resources for building a Visual Studio plug-in?
Best way to rotate Apache log files
Which Oracle version supports cube and rollup?
Best Language for an AJAX-driven "Reputation Index"
How do I get the Click Once Publish version to match the AssemblyInfo.cs File Version.
How do I simultaneously work on version 1.1 and version 2.0?
.NET Development on a Mac Tips
Eclipse "Share Project" by hand?
How do I read/write Person metadata from a Word doc stored in SharePoint using VBA or VSTO?
How to find the current name of the test being executing?
How do you make an etag that matches Apache?
How do you retrieve the commit message and file list for a particular revision?
How do I force unix (LF) line endings in Visual Stuido (Express) 2008?
Is it possible to forward ssh requests that come in over a certain port to another machine?
Change default author in local svn repo
Common Files in Visual Studio Solution
Visual Studio Add-in not going away
How can I extract a part of an xaml object graph via linq to xml?
apache mod_proxy error os10060 and returning 503?
Customize the Sharepoint add list column page
Opening a non-standard URL in a Cocoa app
Tips and tricks for working with Microsoft Visual Studio solutions and project
Tools for matching name/address data
How do you move a file in SVN?
What are the names given to these 2 LINQ expressions
Mapping collections with LINQ
Can Visual Studio put timestamps in the build log?
Information Management Policy in SharePoint
"Phantom" directories in an SVN repository
Is there a good Fogbugz client for Mac OS X?
"Cannot change DataType of a column once it has data" error in Visual Studio 2005 DataSet Designer
How would you migrate hundreds of MS Access databases to a central service?
How to get the most of out laptop batteries
Is there any good oracle podcasts
SQL Compare-Like tool for Oracle?
What is the shortcut key for Run to cursor
What are some good LINQ resouces?
SharePoint Infrastructure Upgrade - whoops
How to disable Visual Studio macro "tip" balloon?
Choosing a desktop database
Citrix Server sort of app - on a Mac?
Boolean Expressions in Shell Scripts
Fundeps and GADTs: When is type checking decidable?
Best SVN Tools
How do I write a for loop in bash
Sharepoint scheduling with SSRS issue.
Querying collections of value type in the Criteria API in Hibernate
Problem with Oracle Application Server SSL Certificates
How do you parse a filename in bash?
When to create Interface Builder plug-in for custom view?
What's the state of play with "Visual Inheritance"
Apache rewrite based on subdomain
Reverse engineer (oracle) schema to ERD
Using a wiki as a central development project repository
colored build output in Visual Studio
Best tools for code reviews
Count a list of cells with the same background color
Optimizing a LINQ query.
Why the option to use attributes in new ATL projects was removed from Visual Studio 2008?
Better Merge Tool for Subversion
Wordpress Category Template Question
linq - how do you do a query for items in one query source that are not in another one?
Visual Studio 2008 "randomly" hangs on test run
Wordpress Term exist not having desired effect
Drupal / Rules: flagging multiple terms on user save
Excel VBA : Get hwnd value of a CommandButton
Visual Studio 2005 crashes on start-up
What version of TinyMCE will work in Drupal 5 with google chrome?
What is the simplest way to write web apps in Haskell?
Modifying a spreadsheet using a VB macro
How do I stop visual studio from automatically inserting asterisk during a block comment?
Can a STP template be hidden from subsite creation page?
How would you set up an Subversion repository for in house software projects
Access to restricted URI denied" code: "1012
How do you treat legacy code (and data)?
Mail Message Link Handling
Can MS Visual Studio compile projects using 2 or 4 cores on CPU?
Using Makefile instead of Solution/Project files under Visual Studio (2005)
Continuous Integration
How do I create a status dialog box in Excel
What is the best subversion client for Linux?
Does anyone know the shortcut to open a file within your solution
What are the (technical) pros and cons of Flash vs AJAX/JS?
Tablet PC SDK (1.7) Merge Module + VS2008 + Windows Vista?
How to validate an XML file against a schema using Visual Studio 2005
Ignore SVN ignore... possible?
Mirroring perforce with SVK?
How do you keep the machine awake?
How could I get my SVN-only host to pull from a git repository?
Best way to draw text with OpenGL and Cocoa?
Getting hibernate to log clob parameters
NMBLookup OS X returning inconsistant results
Creating MP4/M4A files with Chapter marks
Hiding data points in Excel line charts
Why can't Visual Studio run on more than one core?  CPU at 25%
Tool to view the contents of the Solution User Options file (.suo)
AJAX XMLHttpRequest object limt
Any tools to get code churn metrics for a Subversion repository?
Apache Download: Make sure that page was viewed before download
Unfiltering NSPasteboard
Rehsarper 4.0 - Renaming a class does not rename the file
Find checkout history for SVN working folder
How can I kill all sessions connecting to my oracle database?
What’s the best approach when migrating legacy projects across versions of visual studio?
Can you "ignore" a file in Perforce?
Very slow compile times on Visual Studio
SharePoint Permissions
Bash script to pack file names
Visual studio automation: Enumerate opened windows upon solution loading.
Prevent file casing problems in Subversion
Subversion merge history visualisation
Sending messages to objects while debugging Objective-C in gdb, without symbols.
Recovering from a slightly out of date subversion repository backup
Using an external "windows"-keyboard under Mac OS X
Double Quotes in Oracle Column Aliases
Validation framework for business app built on Spring 2.5
Cocoa Won't Capture Shift Modifier?
How do I sync between VSS and SVN
I don't get the concept of Visual Studio Projects and Solutions.
Ajax and a restricted uri
Sample code for using macbook camera in a program?
Perforce blame
Recommendation on Tools to migrate from Clearcase to SVN?
Opensourcing a starter web application
How to "Add Existing Item" an entire directory structure in Visual Studio
SQL/Oracle: when indexes on multiple columns can be used
Top ten ordering in Excel based on complex team rules
Something special about Safari for Windows and AJAX?
MacBook vs MacBook Pro for .NET development and other stuff
Using the result of a command as an argument in bash?
Compiling code on an external drive
Mac font rendering on Windows
SSIS Oracle Parameter Mapping
What tool do you use for counting lines of source code in Visual Studio Projects ?
Retrieving the associated shared service provider's name?
Is there a keyboard shortcut for "Build Page" in Visual Studio 2005?
How to permanently remove a breakpoint in Visual Studio 2005 /2008 (ASP.NET, C#)
How do I save each sheet in an Excel workbook to seperate CSV files with a macro?
maxElementsOnDisk from EHCache to TreeCache
Wrap an Oracle schema update in a transaction
Best way to migrate from VSS to Subversion?
Write Text to a QTextEdit Box From a C Function
Free Online SVN repositories
bug in linq Contains statement - is there a fix or workaround?
Can a Bash script tell what directory it's in?
Why won't my local Apache open html pages?
AJAX Library Strategies
How to setup a Subversion (SVN) server on GNU/Linux - Ubuntu
Advanced directory switching in bash
Changing the font in Aquamacs?
SVN plugins for Eclipse - Subclipse vs. Subversive
Qt+Mac: serial port doesn't answer on commands
"Beautifying" an OS X disk image
Sum of items in a collection
Using svn for general purpose backup
Howto import an oracle dump in an different tablespace
How do I use a pipe in the exec parameter for a find command?
Dealing with SVN keyword expansion with git-svn
How to convert Apache .htaccess files into Lighttpd rules?
How do I move tags in Subversion
How to prevent IE6 from refetching already-fetched images added via DOM manipulation
Accessing a bean with a dot(.) in its ID
SVN externals sub folder changes not showing in view log (tortoise svn)
How do you extend Linq to SQL?
Easy way to create a form to email in SharePoint without using infopath.
What makes Drupal better/different from Joomla
What kind of CAL do I need for Sharepoint?
Joomla Blog/Wordpress Integration
NSMatrix in ScrollView; origin settings are locked. Why?
Using Apache mod_rewrite to remove sub-directories from URL
Visual Studio Extensibility: Adding existing folders to a project
Function Overloading in Excel VBA
Disk Activity in Applescript
Why is my cocoa program getting EXC_BAD_ACCESS during startup?
exposition on arrows
How can I speed up SVN updates?
Using network services when disconnected in Mac OS X
.NET 3.5 Linq Datasource and Joins
Setting movie metadata with QTKit
Installing Svn 1.5.x on Debian Etch - Best approach?
Custom style with Qt
Updates to Wordpress theme template/stylesheet are not reflected when a file is edited
Is it safe to manipulate objects that i created outside my thread if i don't explicitly access them on the thread which created them?
Releasing under license: Do all files need the copyright statment?
How do you prevent printing dialog when using Excel PrintOut method
Why isn't there a Team Foundation Server Express Edition?
Good ways to Learn Cocoa?
What are some of your favorite little known command-line tricks using Bash?
How to merge from branch to branch and back again (bidirectional merging) in SVN?
What are my IDE/Editor choices for Haskell?
How do you stop a Visual Studio generated web service proxy class from encoding?
Dynamically hiding columns in a NSTableView
How can I stop Visual Studio (both 2005 and 2008) from crashing (sometimes) when I select the "Close All But This" option?
Errors creating WebPart subclass in another assembly
Opinion of Hosted SVN providers?
In Applescript, how can I get to the Help menu Search field, like Spotlight?
How do I keep Resharper Files out of SVN?
SVN and renaming the server it's running on
stringstream manipulators & vstudio 2003
Visual Studio 2005 - 'Updating IntelliSense' hang-up
Visual Studio 2005 ERROR: An error occurred generating a bootstrapper: Invalid syntax.
How do you configure the Apache server which ships Mac OS X?
Remove VSMacros80 directory
How to get t4 files to build in visual studio?
What are your most important console aliases?
How can I find last row that contains data in the excel sheet with a macro?
How to create project specific respository post-commit actions
Stored Procedures in MS-SQL Server 2005 and Oracle
Migrating to Team System from SVN & Cruise Control.NET and back
Grabbing every 4th file
Delete all but the 4 newest directories
Sharepoint best practices
ORA-00933: SQL command not properly ended
Getting ASN.1 Issuer strings from PEM files?
Should I add the Visual Studio .suo and .user files to source control
Auto number column in SharePoint list
SharePoint Content Query Web Part
What is the best way to process all versions of MS Excel spreadsheets with php on a non-Windows machine.
Qt or Delphi... If you were to choose one over the other?
[VS] How do I add Debug Breakpoints to lines displayed in a "Find Results" window
How to tell if .net code is being run by Visual Studio designer
What is the dual table in Oracle?
How to iterate through all the cells in Excel VBA or VSTO 2005
How do I tell Subversion to treat a file as a binary file?
Disabling copy of empty text in Visual Studio
What is the difference between Explicit and inplicit cursors in Oracle?
Is it possible to use analyic functions in Hibernate?
I'm looking to use Visual Studio to write and compile using the open source version of Qt4.
TFS annotate/blame summary report for a project
VisualSVN wants a username and password
How to make clipboard ring appear in VS2008 toolbox?
How do I store the window size between sessions in Qt?
How do I compile mod_dontdothat on Windows
How can I create a command line (unix/linux) instruction that uses variables to execute numerous commands?
How can I pre-compress files with mod_deflate in Apache 2.x?
Better terminal in Mac OS X -- reversing the control and command key-mappings
Best way to do Visual Studio post build deployment in a team environment?
Sharepoint: Best way to display lists of non-Sharepoint content with "compatible" UI?
partial commits with subversion
x86 Remote Debugger Service on x64
Drupal 6: How to quickly theme a view ?
Visual Studio keeps adding blank lines
Esc and Enter keys in Cocoa dialog
Executing different set of MSBuild tasks for each user?
How to iterate over all the page breaks in an Excel 2003 worksheet via COM
Any good PowerShell MSBuild tasks?
$$ in Bash.
Is it stupid to write a large batch processing program entirely in PL/SQL?
How do I enable Platform Builder mode in VS2008
What is the best way to log out another user from their session on Mac OS X Leopard?
How do you know what a good index is?
Visual Studio 2005: Please stop opening my CS files in "Design Mode"!
What's the best way to export bug tracking data from hosted HP Quality Center?
mspdbsrv.exe living forever?
What was the name of the Mac (68000) assembler?
Visual Studio opens default browser instead of IE
How do I preview a url using ajax?
Visual Studio: How to trigger an alarm when a breakpoint is hit?
Nuking huge file in svn repository
In Visual Studio 2008, how can I make control+click do a "Go To Definition"?
What is the Bash command to create a hardlink to a directory in OS X?
Lighttpd and WebDAV for serving a Subversion repo
How can I block mp3 crawlers from my website under Apache?
How to setup access control in SVN?
How can I hide/delete the "?" help button on the "title bar" of a QT Dialog?
.htaccess mod rewrite 301-redirect
Displaying build times in Visual Studio?
How do you customize the RSS feeds in SharePoint
How do I use calculated value date in Sharepoint lists field to find a date+30 days?
Is it worth the effort to move from a hand crafted hibernate mapping file to annotaions?
How do I use the same field type in multiple lists on SharePoint?
Placing Share Documents subfolder as a webpart in SharePoint
Can you use Microsoft Entity Framework with Oracle?
How do you clear your MRU list in Visual Studio?
How do I reference a diagram in a DSL T4 template?
What are the best methods to ensure our SharePoint implementation is accessible?
What files are you allowed to modify in SharePoint 2007?
How to automatically remove trailing whitespace in Visual Studio 2008?
What's the best/fastest/easiest way to collapse all projects in Visual Studio?
ORA-03113: end-of-file on communication channel after long inactivity in ASP.Net app
Looking for an alternative matlab editor.
How do I find the definition of a system-named constraint in Oracle?
How can I create and develop new database projects in Visual Studio?
How do I change the IP address on Oracle 10g
ReSharper sluggishness
Finding errors / warnings in Visual Studio
Uninstall Sharepoint Infrastructure Update
Vertical line after a certain amount characters in Visual Studio
Using Visual Studio's 'cl' from a normal command line
How can I avoid ta warning fom an unused parameter in PLSQ?
How do you authenticate against an Active Directory server using Spring Security?
Excel 2007 pivot tables - how to use calculated fields when connecting to a data cube?
How to accept REF cursor in JAVA without importing Oracle Package
How do you disable a SharePoint webpart temporarily?
Visual Studio Intellisense, c#, no code behind.
Array Formulas in Conditional Formatting of Excel XML Spreadsheet files?
Oracle ORDImage processing in PL/SQL: Getting IMG-00710 and ORA-01031
How do I enable more than 8-bit colors in Terminal.app?
Customizing Search Results Display in Sharepoint Services 3.0 Wiki
Best general SVN Ignore Pattern?
Sharepoint Item Level Access & performance
Adding a SVN repository in Eclipse
What does the option "convert to web application" do if I select it in visual studio?
Dropping a connected user from an Oracle 10g database schema
Sending Excel to user through ASP.NET
Determine if a function exists in bash
How to Autogenerate multiple getters/setters or accessors in Visual Studio
How do I make a Microsoft Word document “read only” within a SharePoint document library?
LINQ to SQL in Visual Studio 2005
Best way to learn Visual Studio power features
Creating a workflow task generates an "Invalid field name" error
What is "missing" in the Visual Studio Express Editions?
TimeStamp in Control File
Debugging LINQ to SQL SubmitChanges()
Is the syntax for the Wordpress style.css template element available anywhere?
Oracle connection problem on Mac OSX: "Status : Failure -Test failed: Io exception: The Network Adapter could not establish the connection"
Resharper and ViEmu Keybindings  ( and Visual Assist )
Virtual network interface in Mac OS X
Excel column names
What is your preferred method for moving directory structures around in Subversion?
Programmatically stream audio in Cocoa on the Mac
SVN checkout question
Control which columns become primary keys with Microsoft Access ODBC link to Oracle
endian-ness of new macs - are all pc platforms the same now?
How can you overcome the svn 'out of date' error?
Beginner question about XCode 3.1.1 and static libraries
Make apache automatically strip off the www.?
How to get Intellisense on error-marked code in Visual Studio 2005?
How to do a "where in values" in LINQ-to-Entities
Can regex capture and substitution be used with an Apache DirectoryMatch directive?
How do you include a JavaScript file from within a SharePoint WebPart?
what's the best app to draw wireframes on the mac? (And why)
CPAN/gem-like repository for Objective-C and Cocoa?
Microsoft Sharepoint
Apache gives me 403 Access Forbidden when DocumentRoot points to two different drives
Is there a tool to convert a .vim colour definition file to use in VS.NET 2008
How do I get my Visual Studio Test Suite web test to iterate over my data source
Can you reliably set or delete a cookie during the server side processing of an Ajax (XHR) call?
In a bash script, how do I sanitize user input?
How to create or replace a procedure in Oracle from JBDC?
Matlab Maximum Function Count Exceeded
How do you connect to a MySQL database using Oracle SQL Developer?
Exit Shell Script Based on Process Exit Code
SharePoint Event when Permissions of ListItems have been changed ?
Excel Macro Language
Advantages of VS 2008 over VS 2005
Can Visual Studio 2008 work with Team System 2005?
Order SharePoint search results by more columns
"Greedy" <Delete> and <Backspace> in Visual Studio
What would be the best place to start learning AJAX (I have Perl as a backend)
How do I use a list from a different site in SharePoint 3.0?
Can I serve a ClickOnce application with Apache?
OSX Security Framework NameAndPassword sample application
What is the difference between Views and Materialized Views in Oracle?
Moving from VSS to SVN
Number of Classes in a Visual Studio Solution
Inconsistent display behavior for Quick Launch menu in MOSS 2007
Why does StatSVN fail, claiming the directory is not a working copy?
How to switch back to a previous version of a file without deleting its subsequent revisions?
learning drupal fast track: how to create a stackoverflow clone?
How can I automate the process of deploying an InfoPath Form to SharePoint Server 2007?
What is your favorite Resharper/Visual Studio shortcut?
How Can You Generate a Makefile from an XCode Project?
Subversion Error: "Working copy [directory] not locked"
How to determine the Schemas inside an Oracle Data Pump Export file.
Generating a list of dependencies in Matlab
Can I create a Visual Studio macro to launch a specific project in the debugger?
Visual Studio: Detecting unneeded Assemblies
How can I retore svn control if the .svn folder has been damaged
Arial Font doesn't display properly in Mac
Any suggestions for effectively testing AJAX enabled web pages using MSVS Tester Edition Tools?
Why is Visual Studio constantly crashing?!
What's the name of Visual Studio Import UI Widget (picture inside)
What is the best way to encrypt a clob?
Keyboard shortcut to close all tabs but current one in Visual Studio?
Visual Studio 2005 says I don't have permission to debug?
How to put up an off-the-shelf https to http gateway?
Automated Apache Server Maintenance Page
Focus-follows-mouse (plus auto-raise) in Mac OSX.
What is the optimal VSTF source structure? Are there any best practices?
Restrict Apache to only allow access using SSL for some directories
Favorite Visual Studio keyboard shortcuts
Combo Box Item comparison and compiler warnings
What is the most common feature that demands the use of Visual Studio Professional over Standard?
How do I change the colors displayed in cygwin rxvt?
How do I fix this Subversion MKCOL error?
Does Ajax detoriates performance?
Best way to run unit tests after each commit ? - svn - branch per feature
How important do you think Progressive Enhancement is?
How can I create a directory listing of a subversion repository.
Visual Studio color settings for better eye
What is a good GUI text editor for the Mac?
Mashups and SharePoint
Hidden Features of Visual Studio (2005-2008)?
How do I set specific environment variables when debugging in Visual Studio?
How do I undo "svn switch" on a subdirectory?
Spawning an interactive telnet session from a shell script
spring & web service client - Fault Detail
How do I go about using Microsoft Access (2003/2007) to interface with an Oracle (10g) DB to produce reports?
MOSS 2007 Crawl
Programmatically exclude page items in olap pivot
Finding per-process bandwidth usage on the mac?
Setting the 'audience' in a SharePoint-NavigationNode ?
Multiple Monitors with Visual Studio 2008
Check if application was started from within Visual Studio
Is Oracle RDBMS more stable, secure, robust, etc. than MySQL RDBMS?
Missing label on Drupal 5 CCK single on/off checkbox
How do I escape the wildcard/asterisk character in bash?
Synchronize SourceSafe with SVN
What's the best way to create a drop-down list in a Windows application using Visual Basic?
Which would you rather use: VisualSVN or AnkhSVN?
Including eval / bind values in OnClientClick code
What are some good usability Addins for Visual Studio 2008?
Subversion Branch Reintegration
Is there a means to produce a changelog in SVN
Explain Plan Cost vs Execution Time
Table and List view with single Model in Qt
How is AJAX implemented, and how does it help web dev?
Where to start with source-control
In bash, environmental variables not tab-expanding correctly
Oracle Natural Joins and Count(1)
How can you have SharePoint Link Lists default to opening in a new window?
Is there a list of AJAX JSF Libraries available?
Can FxCop/StyleCop be limited to only analyze selected methods from with Visual Studio?
ReportViewer displaying black background in Print Layout mode
Favorite Bash Prompt
Real-time history export amongst bash terminal windows
How do I run another web site or web service side by side with Sharepoint?
Apache module FORM handling in C
Direct Path Load of TimeStamp Data With SQL*LDR
Sharing binary folders in Visual Studio
What is the best way to inspect STL containers in Visual Studio debugging?
ORM tools for Haskell
Need a mod_rewrite thingy
Bash prompt in OS X terminal broken
Compartment items not displayed in DSL diagram
XAMPP and WAMP in the LAMP, whats the best ?
Best practictes for configuring Apache / Tomcat
perl JOIN-like behavior in Oracle?
Running an MVC application through IIS results in "Directory listing denied"
Can I pass an arbitrary block of commands to a bash function?
How do I get the value of the jdbc.batch_size property at runtime for a Web application using Spring MVC and Hibernate?
Which SharePoint 2007 features are not available to Office 2003 users?
SQLPlus settings to generate tab-separated data file
What is your favorite Visual Studio add-in/setting.
Is it possible to detect 32 bit vs 64 bit in a bash script?
Is it safe to use the Administrator Tasks in Central Administration?
Is there a reference for the SharePoint XSLT extension functions?
Code review addin for Visual Studio
Is QuickSilver dead?
What is the optimal way to organize shared .net assemblies in SVN?
How Can I Remove .DS_Store Files From A Git Repository?
How to create a zip file in the same format as the Finder's "Compress" menu item?
MOSS 2007: BDC permisson problem - no BDC application is listed in the web part's configuration menu
Disabling single line copy in Visual Studio
Apache and IIS side by side (both listening on port 80) on windows2003
Sharepoint calculated field's formula for created by
What is the reasoning behind the recommended layout for Subversion repositories?
How to access the current Subversion build number?
LINQ to entities - Building where clauses to test within a many to many relationship.
Are there any an OS X equivalent to `hcitool`?
How do you integrate a TDD approach with VisualStudio?
"Information Not Found" page in Visual Studio 2008, VB.NET Express Edition
Visual Studio Solutions / Multiple project : How to effectively propagate project properties amongst several projects
Best way to remove from NSMutableArray while iterating?
Using Visual Studio 2008 to Assemble, Link, Debug, and Execute MASM 6.11 Assembly Code
How can I dynamically create a selector at runtime with Objective-C?
What MySQL client application would you recommend for Mac OS X?
Accessing URL parameters in Oracle Forms / OC4J
Displaying the current authenticated Sharepoint user from an asp.net Page Viewer Web Part
QT: meaning of slot return value?
How can you change the Visual Studio IDE profile?
How can I test for an expected exception with a specific exception message in Visual Studio Test?
How do I add  a "last" class on the last <li> within a Views-generated list?
Svn ignore versioned on update
What does "Optimize Code" option really do in Visual Studio?
Dynamic LINQ and Dynamic Lambda expressions?
How do I read/write as the authenticated user with WebDAV?
how do i determine the number of rows in a range in excel using VBA
How do I access (listen for) the multimedia keys (play/pause) in Mac OS X?
Mac toolbar via WINE / Crossover
Is there a way to install gcc in OSX without installing Xcode?
How to pass an array parameter in TOAD
How can I trigger Core Animation on an animator proxy during a call to resizeSubviewsWithOldSize?
How to disable a programmatical breakpoint / assert?
error when switching to different svn branch
How can I customize the syntax highlighting in Visual Studio 2005?
How do I convince my team to drop sourcesafe and move to SVN?
Duplicate Oracle DES encrypting in Java
ASP.NET Framework effects of moving from 2.0 to 3.5?
How do you handle code promotion in a Sharepoint environment?
SVN Client integrated with OS X's Finder
Opening more than one of the same Mac Application at once.
Javascript to extract author/date from SVN keyword substitution
SharePoint Security
Visual Studio: How to break on handled exceptions?
What happens to my app when my Mac goes to sleep?
Manually inserting data in a table(s) with primary key populated with sequence
sharepoint 2007 - custom content type - filtered lookup column
How do I branch an individual file in SVN?
Getting started using Linq, what do I need?
SVN Versioning
How can I best create a SharePoint list view that shows only root folder contents?
Joining other tables in oracle tree queries
apache mod_rewrite one rule for any number of possibilities
How can I publish a subversion repository to a local IIS?
How do I use SCM with a PHP app such as Wordpress?
Ajax JSON Not Returning
User Interface for creating Oracle SQL Loader control file
Why is my Drupal site logging out users when a Javascript function is called?
Set up Apache for local development/testing?
How can I change Drupal's default menu strings without hacking the core files or using the String Override plugin?
What are some decent ways to prevent users from creating meeting workspaces?
How to count rows in Lift (Scala's web framework)
What should I do with the vendor directory with respect to subversion?
Simple Query of MS SQL 2005 DB from SharePoint, using SSPI authentication?
ssl_error_rx_record_too_long and Apache SSL
Source code control policy
What's a good book for learning Ajax?
How to compare files with same names in two different directories using a shell script
Subversion Berkeley DB broken, recovery failed.
How to export fonts and colors from VS2008 to VS2005?
Good book for learning Sharepoint development
Multiple Session Factories under Spring/Hibernate
How do you deploy your common SharePoint library
How to work around the [1] IE bug while saving an excel file from a Web server ?
Optimising a SELECT query that runs slow on Oracle which runs quickly on SQL Server
Expose VSTO functionality to VBA w/o local admin
Case-insensitive search using Hibernate
Will Subclipse 1.4.4 work with Subversion 1.3.2
Getting started with AJAX with ASP.NET 3.5, what do I need on the server.
How to check if a trigger is invalid?
Running away from SharePoint
Determine if a directory is a bundle or package in the Mac OS X terminal?
Does SPSecurity.RunWithElevatedPrivileges do anything in a console app?
Inner join vs Where
How to tell if an Excel Workbook is protected
Sharepoint WebPart with AjaxToolkit's Accordion control
How do I write this in Ruby/Python? Or, can you translate my LINQ to Ruby/Python?
Apache Mod-Rewrite Primers?
Checkout one file from subversion
System.Data.OracleClient: How can I mock/fake/stub OracleException?
VS2005 "Add New Item..." dialog - default item
WSS 3.0: change parent type for a content type.
Is there anyway to remove Design (and Split) views from Visual Studio 2005/2008?
Explain Plan for Query in a Stored Procedure
How do I display the full content of LOB column in Oracle SQL*Plus?
Capture console output for debugging in VS?
MSExcel 2002 calling Web Services.
Using PL/SQL how do you I get a file's contents in to a blob?
Do you use the branches/tags/trunk convention?
Any way to do Visual Studio "project only" build from command line?
Visual Studio Freezing/TFS Window Might be off screen
What causes "Invalid advise flags" run-time error in Excel VBA?
Bash variable scope
Removing the "Categories" field from an Issue Tracking list in SharePoint
Have you integrated Mantis and Subversion?
Learning how to use Subversion
LINQ to XML Newbie Question
Sending SVN commits to an RSS feed
Any quirks I should be aware of in Drupal's XML-RPC and BlogAPI implementations?
How do I remove file suffix and path portion of a path string in Bash?
How to protect cells in Excel but allow these to be modified by VBA script
How to make SVN only update files but not add new ones.
Password hash function for Excel VBA
How to define / configure priority for multiple aspects using Spring AOP (or AspectJ)
Sharepoint document library source
Visual Studio Context Menu Shortcut
Setting a Sharepoint Site Theme through a Web Service?
Has anyone been able to get SharePoint using NTLM working with SQUID as a reverse proxy?
subversion cherry picking
Oracle Coherence: Is it stable?
Oracle Datadiff
How to avoid storing credentials to connect to Oracle with JDBC?
Qt Jambi: QAbstractListModel not displaying in QListView
LINQ to XML Newbie Question: Returning More Than One Result
gss_acquire_cred returning Key table entry not found error
How do I reorder the fields/columns in a view?
How do I enable applets on Mac Firefox 3.0.1?
Trouble installing Maatkit on Mac OS X
Sync File Modification Time Across Multiple Directories
SVN performance after many revisions
What can you do with SharePoint on Intranet?
Where can you find the C# Language Specifications?
How do I bind an ASP.net ajax AccordionPane to an XMLDatasource?
How to add Announcement list/webpart to Publishing Portal
SVN Working Copy xxx locked and cleanup failed
Make OSX application respond to first mouse click when not focused
Embedding non-edit widgets in a DataGridView
How to define persistent variable in SQL*PLUS
LINQ: custom column names
Count number of occurences of token in a file
Is there any way to have the JBoss connection pool reconnect to Oracle when connections go bad?
How to use system environment variables in VS 2008 Post-Build events?
How to setup non-admin development in Visual Studio 2005 and 2003
setPrimitiveValue:forKey: and to-many relationships
What plugin would you really like to have for Visual Studio 2005/2008
Can I specify redirects and pipes in variables?
Disable and later enable all table indexes in Oracle
Magento: how to use Mage::getConfig()->setNode($path, $value) to change config variables during the session
How to avoid storing passwords in the clear for tomcat's server.xml Resource definition of a DataSource?
Cannot Access http://<tfs-server>:8080
Cross-model relationships in NSManagedObjectModel from merged models?
Webpart feature not adding Description
How does AOP work in Drupal?
MFC "Warning: skipping non-radio button in group."
Oracle load spikes couple hours after startup.
How to use "macros" in VisualStudio 2008 build events?
Expanding a Region will expand children in Visual Studio
How do you determine Daylight Savings Time in VBA?
How big of a security risk is checking out an svn project right into production site?
How do I get a range's address including the worksheet name, but not the workbook name, in Excel VBA?
SVN installation
Using AppleScript to hide Keynote Text Fields in A Slide
Are their naming conventions for ASP.NET web application directory structures?
Why do my hot-deployed files disappear sometimes? (I think Apache has something to do with it)
Deployment of custom content type, forms, cqwp, and xsl.
What are you favourite Matlab/Octave programming tricks?
Which language should I pick up: VB.Net or C#
Keyword highlighting on selection in Visual Studio 2008
In Visual Studio how to give relative path of a .lib file in project properties
PDB files in VisualStudio bin\debug folders
How do I set a task to run every so often?
Develop SharePoint web parts in ASP.NET
Running subversion under apache
Firing a SharePoint Workflow by updating a list item through List Webservice
Sharepoint: How to set the permission to edit WSS user profile
Linq output as an Interface?
Infopath doesn't render background colors/pictures w/ Outlook Task/Sharepoint
How do you add html/styling to the author profile on wordpress?
Visual Studio ">of" command causes solution explorer to go wacky
Linq To SQL caching VS multi-user application.
Sorting 2-D array in matlab w.r.t one column
Visual Studio Refactoring: Remove Structured IF/End If
Secure only Login.aspx for a site
How to call a long-running external program from Excel / VBA
Sharepoint: Deploy Custom Lists and New Columns in lists
How can I repair "upgraded" subversion working directories?
How do I interpret error codes from FrontPage Extensions?
Determining the port a Visual Studio Web App runs on
How do I serve a script with apache instead of running it?
Prevent visual studio creating browse info (.ncb) files
Visual Studios Link.exe error: "extra operand"
What's required for a clean uninstall of Visual Studio 2005
Compressing HTTP request with LWP, Apache, and mod_deflate
Something Good & Something Bad about SharePoint
Disabling interstitial graphic when using cfdiv binding
Programatically logging to the Sharepoint ULS
Is there a way to add a Subversion section to the right click menu for TextMate ?
finding apache build options
Excel CSV - Number cell format
Fully unrap a view
How to make XMLHttpRequest  work over HTTPS on Firefox?
In Visual Studio, when would I want to use the Test View?
Easiest and quickest way of Web enabling old VBA apps
Debugging with Oracle's utl_smtp
Subversive connectors not working with newest Ganymede update
Can i run a script when i commit to subversion?
How do I upgrade from Drupal 5 to 6?
Multiple domains for one site: alias or redirect?
MSBuild directory structure limit workarounds
How do i make my colleagues not despising SVN?
How to access Subversion from Oracle PL/SQL ?
Subversion question: How can I use post-commit hooks to copy committed files to a web directory?
ORA-01031: insufficient privileges when selecting view
Team Foundation Server - Use API to Sync to SVN
Which Visual Studio Color Theme?
Remove Tax at Checkout for B2B customers in Magento
Visual Studio 2008 source control for small teams
How do you get a list of changes from a Subversion repository by date range?
LINQ Syntext Sequence
How do you make a generic memoize function in Haskell?
Viewing the Visual SourceSafe log inside Visual Studio
Which Haskell package contains given module.
Can I Install Visual Studio 2008 Express with VS 2005 ?
Integrating External Sources in a Build
App to Change Ldap Password for a JIRA/SVN server
Do you have to restart apache to make re-write rules in the .htaccess take effect?
What do 'Delimiter' and 'InheritsFromParent' tags mean in .vsprops files?
How do you acess a property of a bean for reading in a spring xml config file?
Automatically set list item permission, after new item is created
What is the difference between the Project and SVN workingDirectory config Blocks in CruiseControl.NET
oracle on port 8080
F# VS Haskell, Which is better for general purpose programming?
LINQ group by question
Using functional programming in the real world
How to synchronize two subversion repositories?
Have you moved MOSS SharePoint 2007 out of the C:\Inetpub\wwwroot\wss\ folder?
What is the fastest way to insert data into an Oracle table?
ORA-01031: insufficient privileges when creating package
How do I prevent Excel from rendering the spreadsheet as my macro calculates it?
User Privileges
is bash getopts function destructive to the command-line options?
HTTP communication monitoring on OS X
How to set OS X Terminal's default home?
Adding custom log locations to the OS X console application...
Debugging SharePoint 2007 Code
Multiple repositories, single setup
Easy way to embed svn revision number in page in PHP?
What are the various "Build action" settings in VS.NET project properties and what do they do?
gdbinit conflict with Xcode debugging
how to set a menubar icon on mac osx using wx
Visual Studio support for new C / C++ standards?
How do I sort a file in place using bash shell?
Crafting .webloc file
How do I rename a SharePoint virtual machine
Why does my Out of the Box SharePoint Navigation look like it is leaking memory
Why always return null when call the method IQueryable.FirstOrDefault()?
Top & httpd - demystifying what is actually running
NHibernate + JSON/Ajax Parent/Child Relationships? Why no workie?
Automatically adding specified text at beginning of files in VS 2008
How to diagnosis OSX app crash from error log?
How can I remotely (via web services) determine date format of SharePoint 2003 site, for use in Versions.asmx returned XML?
How to use SQLab Xpert Tuning to tune SQL for better performance?
Anyone have commit notification hook script that will send email upon commit of codes?
Create a tag upon every build of the application?
Is there anyway to tell Visual Studio not to open all the documents when I load solution?
Sharepoint Workflow Modification is not disabled
How do I refresh the relationships in a dataset?
How do I properly branch post-commit and revert the trunk in svn?
Visual Studio Keyboard Shortcut to automatically add the needed Using statement
How To Removing Trailing Whitespace Of All Files Recursively?
Can Multiple Indexes Work Together?
Capturing the Click event in an Excel spreadsheet
Customizing Visual Studio's Intellisense
annotation based Spring bean validation
Viewing repository information from within Eclipse, when code was checked out using svn tortoise
Best way to make NSRunLoop wait for a flag to be set?
Preferred path to applications on OSX?
Has anyone run into problems in TortoiseSVN where the 'author' isn't written to the log?
How to run Visual Studio post-build events for debug build only
Separation of Presentation and Business Tiers with Spring
How can I upgrade the *console* version of vim on OS X?
Wordpress search results on external page
How do I embed a File Version in an MSI file with Visual Studio?
Code Promotion: Build or Binary?
Structuring projects & dependencies of large winforms applications in C#
Access Excel Programmatically
svn + repostiory location
How to capture the "Print" button from the menu bar in a macro
How do you structure your SVN repository?
Credential Caching Fail on SVN 1.5.2
Code coverage for PL/SQL
Unit testing for PL/SQL
Wordpress Site Monitoring software / service
CruiseControl.net : Using SvnLabeller / SvnRevisionLabeller
How do I resolve a merge conflict with SVN properties?
Escape < and > in sed/bash
SQL Developer error
TSVNCache.exe is heating up my Mac
Animations with full alpha in QT 4.4?
Subversion - is trunk really the best place for the main development?
How should I store a Guid in Oracle
Viewing a MOSS 2007 page as another user would see it - without logging in as that user
How do you get Excel to refresh data on sheet from within VBA?
How do I put a File (Excel) online (Apache Server) with Password Protection but with the Option for Users to alter the File and save the changes?
LinqtoSQL filter and order by syntax
How do you remove subversion control for a folder?
Microsoft Excel mangles Diacritics in .csv files?
Handling exceptions raised during method called via NSObject's performSelectorOnMainThread:withObject:waitUntilDone:
LINQ Submit Changes not submitting changes
Extending chart functionality in SSRS
Exception thrown in a referenced .dll how do I debug?
How do you use git svn?
qt/wxwidgets third party components?
How do I configure visual studio to use the code view as the default view for Webservices?
Haskell Syntax case expression in a do block
Using Mercurial, is there an easy way to diff my working copy with the tip file in the default remote repository
Mask redirect to temporary domain with mod_rewrite
unwanted leading blank space on oracle number format
in-house projects: to stable release or not?
Do you have a common base class for Hibernate entities?
How do you setup a shared Working Copy in Subversion
bash script runs from shell but not from cron job
When using cvs2svn how can you rename symbols such that a branch and tag resolve to the same name?
Getting specific revision via http with VisualSVN Server
Sharepoint WebParts
In Matlab, how do I change the background color of a subplot?
How can I determine the running Mac OS X version programmatically?
How do I get the MAX row with a GROUP BY in LINQ query
Looking for MacOS Threaded Networking sample code
Does LINQ's ExecuteCommand provide protection from SQL injection attacks?
How to trunc a date to seconds in Oracle
Project dependencies across multiple Visual Studio versions
Tool for translation of Oracle PL/SQL into Postgresql PL/pgSQL
How can I make a program start up automatically in OSX?
What is the best way to separate UI (designer/editor) logic from the Package framework (like Visual Studio Package)
Best practices: .NET: How to return PK against an oracle database?
How can I send an HTTP POST request to a server from Excel using VBA?
What to do when 'svn cleanup' fails?
Using Linq with WCF
DLL versions and Visual Studio attach to process
Check out from a remote SVN repository TO a remote location?
How do I create a custom directive for Apache Velocity
How to find oracle error codes that could result from a connection error?
Oracle ROWNUM
subversion diff including new files
How do I sort my code in Visual Studio 2008?
Visual Studio Debugger + Break when a value changes?
Is there a way to keep Visual Studio from modifying the solution file after every test run?
"Authorization failed" with SVN 1.5.2 on OS X
Required Fields in Share Point data collection not throwing errors
How to use ditto on OS X to work like cp -a on Linux
What svn command would list all the files modified on a branch?
Apache mod_rewrite to catch XML requests
linqtosql, timespan, aggregates ... can it be done?
Oracle considers empty strings to be NULL while SQL Server does not - How is this best handled?
autoconf using sh, I need SHELL=BASH, how do I force autoconf to use bash?
What are the differences between the different saving methods in Hibernate?
How do I get svn:ignore to work properly?
bash: start multiple chained commands in background
How can I maintain history of a file that is moved to a directory overwriting a file of the same name
Can you recommend books for getting started with Web Development on a Mac?
Visual Studio 2005: All projects in solution explorer expanded on first opening of solution
Visual Studio 2008: make ctrl-k, ctrl-n (next bookmark) stay within the same file
Best Way To Get Started With Mac Development
How to transfer data from one database to another with Hibernate?
What's a good book for learning Cocoa and Mac programming?
Ora 12154 error
Prevent Legacy Function Calls In VB.NET
How do I ignore a directory in mod_rewrite?
How do I create an Excel chart that pulls data from multiple sheets?
Is there a way to get types/names of an unknown db query without executing it?
Where is the Attic in Subversion?
HTML/Javascript app that runs on the filesystem, security issue
Installing RMagick on Mac OS X with MacPorts
Should repositories implement IQueryable<T>?
Creating Project Fails in Visual Studio 2005 and VS2008
CSV file.  Excel is automatically converting my text to a date.  Bad Excel.
How to disable Oracle XE component which is listening on 8080?
What is the syntax for custom stacks for the OSX Leopard dock?
Apache configuration help -- Why are different processes "in" different time zones?
C# structural highlighting in Visual Studio 2008
Searching date meta tags in Sharepoint
How to convert a DB2 date-time string into an Excel Date
Oracle instant client with OraOLE DB provider?
.Net Localization problem
obtain current svn revision in webapp
What is Microsoft's official stance on using WCF with Visual Studio 2005?
detect svn changes in a .bat
How do I find the version of Apache running without access to the command line?
Is it possible to select a specific tab in OSX Terminal.app using keyboard shortcuts?
How do you manage .vcproj files in souce control which are changed by multiple developers?
How did you choose your Visual Studio productivity addon?
Best practice for creating subversion repositories?
Is it possible to Pivot data using LINQ?
Any clever way to launch a makefile in Visual Studio only if build succeeded?
Subversion and revision engineering - what are the best web resources to read about?
Oracle merge constants into single table
Visual Studio database project designers
Any problems with SVN merge on a multi column ( tab delimited ) text file?
What is the simplest way to allow a user to drag and drop table rows in order to change their order?
AJAX, postbacks and browser refreshes
Very slow response for Visual Studio 2005 Web Site Administration Tool
Is there a more efficient way of making pagination in Hibernate than executing select and count queries?
How do I show an embedded excel file in a WebPage?
Eclipse's Crtl+click in Visual Stdio?
Visual Studio Memory Usage
Why does subversion chown/recreate files on checkin?
Unauthorized Sharepoint WSDL from Coldfusion 8
How do I disable the "smart insert" function that is bound to the Tab key in the Visual Studio emacs mode?
How do I iterate over a range of numbers in bash?
DateTime, DateTime? and LINQ
How to prevent a script form running simultaneously?
USB Driver Development on a Mac using Python
Change Sound (or other) System Preferences in Mac OS X
Excel detect inactivity
Objective-C Tidy
What's the best .NET library for parsing and generating Excel spreadsheets?
To host or not to host?
Is there a way to maximise the current tab in Visual Studio?
Is  SVNAutoversioning directive in apache subversion imporant?
Standard/good way to integrate AJAX and PHP
Autostart spring app
Has anyone here worked on KOFAX-SharePoint 2007 integration?
Apache Webserver security and optimization tips
Programming on the Asus EEE Pc in Visual Studio
How can I increase the key repeat rate beyond the OS's limit?
Explicit Type Conversion in Scala
Is it possible to deploy an already built Drupal site?
Excel 2003 XML format - AutoFitWidth not working
Detecting appearance/disapperance of volumes on osx
How to find and tail the Oracle alert log
How to check syntax in bash (without running the script)
when updating a whole project's root, how to exclude svn externals from being updated?
Deserialize jSON Google AJAX Translation API
Avoiding, finding and removing memory leaks in Cocoa
How to remove paths from tabs in Visual Studio 2008?
Setup multi languages wordpress
How do I get the max data size of every column in an IQuerable using LINQ
How to tell if the user's using 24 hour time using Cocoa
Accessing grouped sets of objects for a ListView
Oracle Cursor Issue
Add (external) relationship (tagging) to existing Hibernate entities
Apache: Multiple log files?
Qt context menu breaking selection in QTreeView
How do I get a list of files that have been added to the SVN since a certain date?
Apache uses excessive CPU
Is SVN 1.5 Merge-tracking ready for prime-time?
How can I iterate recursivly though a sharepoint list using webservices?
How do I use the new SVN merge-tracking?
Oracle APEX access
Visual Studio: Is there a "move class to different namespace" refactoring?
Using VS 2005 to design abstract forms
How to automate converting Excel xsl files to Excel xml fromat?
Can you add documents and spreadsheets to a Visual Studio Project?
RowNum vs Row_Number
CAML query to locate specific SPFolder nested in document library tree
LINQ to Entity Duplicate Record Issue
Best way to keep config files under SVN ?
Hibernate mappings with a descriminator
SVN URL Format
LINQ - which layer should LINQ typically fall into, DAL ?
using subversion with a really really big site
how to customize print layout of SharePoint list item
SVN checkout or export for production environment?
How do I slice an array in Excel VBA?
Synchronizing SVN repo from local to server?
Why does TortoiseSVN (1.5.3) try to merge 1-Head when I pull from trunk?
How do you version your database schema?
Is there a connection between SourceSafe (version control) and SharePoint (collaboration)?
What do you recommend for setting up a shared server with php
What is the best way to create help documentation for an Excel VBA solution?
Converting OOo macros to Excel macros
Autocomplete Dropdown - too much data, timing out
How to tie a dropdown list to a gridview in Sharepoint 2007?
What's the best way to find out the installed version of the iPhone SDK?
How to use a function-based index on a column that contains NULLs in Oracle 10+?
What do you do about references when unloading a project in Visual Studio?
What are the alternatives to using Expand in a LINQ to ADO.net Data Service Query?
How do you uninstall Visual Studio SP1 w/ .Net 3.5 SP1?
'CONTINUE' keyword in Oracle 10g PL/SQL
In QT, how do i set the background color of a widget like combobox or double spin box
Detailed information from QObject::connect
Users not showing up in Sharepoint Audiences
Test a site in Mac Firefox
What happens when I edit web.config?
Unable to start debug in Visual Studio 2005
What is the best way to solve an Objective-C namepsace collision?
What happens if I don't use the --Reintegrate option in Subversion 1.5?
IE 7 redirecting after jQuery ajax calls
Where does the Toolbar Metadata live in Visual Studio on the Filesystem
Why does Hibernate try to delete when I try to update/insert? WTF?
Opening named pipes in non-blocking mode in bash
How can I connect to an Oracle database as SYS using an ADO connection string?
Visual Studio 2008 Design Surface Error: "The operation could not be completed. Invalid formatetc structure."
Bulk Row Transfer between Oracle Databases with a Select Filter
Best solution for migration from Oracle Forms 6i to the web?
What is matlab good for? Why is it so used by universities? When is it better than python?
Which Visual Studio debugger features are missing from WinDbg?
Sharepoint InputFormSection control look-a-like
LINQ inner join betwenn Enumerable and DB Table
MOSS 2007 Document Library - choice column not displaying selected value
Visual Studio Express any good ?
JQuery selectors not finding class on elements in table created by an Ajax XHR in Ruby on Rails
What is the single best resource for learning the visual studio tools?
Any free alternative to VisualStudio?
What is the default URL for APEX for an Oracle XE installation?
Oracle error
Is there a better way to find midnight tomorrow?
apache + lighttpd front-proxy concept
How do you change Visual Studio's default web browser? (not .aspx)
How do I use oracle.jdbc.driver.OracleLog to debug Oracle 10g database connection failures?
[Best Practise] Visual Studio Solution Structure for multiple deployable projects
How to constrain a database table so only one row can have a particular value in a column?
Versioning by default in SharePoint
Sharepoint disaster recovery
How to write an automatic "copy, check-out, change and check-in"-skript for svn
Protect Excel Worksheet for format and size and allow only for entry
Hibernate: comparing current & previous record
How to disable all apache virtual hosts?
UserType join in Hibernate
How do you handle arbitrary namespaces when querying over Linq to XML?
How to change the height of an NSProgressIndicator?
SQL command to LINQ (pivoting)
Why does Visual Studio take so long to delete a file
What do the letter codes in Oracle user_contraints table's constraint_type column stand for?
Free oracle development tools.
How would you do a "not in" query with Linq?
How do I LINQify this?
VS 2k8 Doesn't Release File Handle After Debugging Stops: Unable to copy file X to output directory because it is being used by another process.
Why doesn't Visual Studio always render my page correctly when debugging locally?
How to change SharePoint extended webapplicaion`s web.config file
How to make Jetty dynamically load "static" pages.
best of sharepoint
NSAutoreleasePool in NSOperation main?
SharePoint Lists vs Database Tables performance...
Which Eclipse Subversion plugin should I use?
SharePoint and Enterprise Library 4.0
Optimizations for a Write heavy Oracle application?
How to scale a UIImageView proportionally ?
Apache: Caching a DEFLATE'd file.
QT: difference between moc output in debug and release?
"Arrays" in Scala
How do you handle the "Too many files" problem when working in Bash?
What project files shouldn't be checked into SVN
Visual Studio 6 Processor Pack compatibility
What is the size limit for a varchar2 procedure argument in Oracle 10g ?
Transitioning from WinForms to AJAX, what do I need to know?
How to stop Excel to prompt to reopen a workbook.
Good Alternatives to Visual Studio Setup Projects
Is there a difference between installing mod_python via httpd.conf and conf.d in apache?
WSS/MOSS Development ... Where to draw the line?
Linq to SQL: DataTable.Rows[0]["ColumnName"] equivalent
Hidding source control files within Visual Studio's solution tree
Subversion not merging changes into renamed files?
Oracle date
Mixing Visual Studio versions OK?
How to migrate a 3rd party web part from SharePoint 2 (2003) to SharePoint 3 (2007)
Grant Select on all Tables Owned By Specific User
How to set session variable skip_unusable_indexes to true in a PL/SQL package to speed up a table delete/insert?
PL/SQL Evaluation Order
How do I format my oracle queries so the columns don't wrap?
Team Foundation Server (TFS) File Difference viewer - how to split horizontally
What's the difference between "&> foo" and "> foo 2>&1"?
How to assign keyboard shortcut to Source Control commands in Visual Studio 2008?
Data Types supported in visual studio 2008
How to connect my Spring + Hibernate based application backend with pure HTML and AJAX based client?
Change background color of Solution Explorer in Visual Studio
What are your most-recommended Visual Studio perferences?
VSS front end for SVN
Visual Studio MSTest run failing to even start
"The selected files was not found" on an InfoPath form in Sharepoint
What's the best way to persuade my employer to move from VSS to Subversion?
Drupal CSS URL Problem
Apache - Reverse Proxy and HTTP 302 status messsage
how do I extract xml properties using shell scripts
Should the Visual Studio GUI editor be used?
Is there any reason why you all want to be notify whenever someone commit some codes?
Easiest way to front Weblogic 9.2 with apache 2.x
Real-world examples of Scala applications?
Linq and heavy blobs
Bulding a LINQ query programatically without local variables tricking me
Getting the string representation of a type at runtime in Scala
Restore SVN backups from multiple files.
Is there a way to write a group by query in LinqToSql grouping not on a scalar value?
Apache + mod_lisp + clisp
What's the cheapest mac development box possible?
Oracle - How does transaction, rollback segment and the undo_retention parameter work ?
Why can't I select symbolic links in NSOpenPanel?
On QT widgets like DoubleSpinBox or ComboBox, how do i have custom right click menu
LINQ practice exercises or puzzles?
Protect all Worksheet in an Excel Workbook
How do I wrap a selection with an HTML tag in Visual Studio?
How do i submit an ajax request before the page is loaded
SVN and binaries
What do I need to re-build my web server?
Why does declaring content as a string cause WinHttp not send HTTP content in Excel VBA?
Issue with database connection from sharepoint workflow with integrated security options
Best way to parse command line arguments in bash
Bash: How _best_ to include other scripts?
In the bash script how do I know the script file name?
Getting a useful report from SVN - non-code files messing the stats up
Is there a Visual Studio plugin for sorting build output (scrambled from multi-threaded builds)?
How to send an email attachment with signature in excel
MVC with SharePoint
What's the best way to validate a user-entered URL in a Cocoa application?
SharePoint site definitions not showing up in template list -- why?
Print text in Oracle SQL Developer SQL Worksheet window
Apache htaccess on Win2k is not being processed
Is this slash character in an Oracle PL/SQL script an error?
Best approach for using AJAX loaders?
Is it necessary for Qt::paintEvent to be reentrant?
Where can I find a large AJAX loader .gif?
How can I get notified when the user finishes editing a cell in an NSTableView?
Oracle recommendations for high volume writes and low volume read.
LINQ asp.net page against MS Access . .
Distinguishing between HFS+ and HFS Standard Volumes
How can I make the "find" Command on OS X default to the current directory?
Batch node operations in Drupal 5
Show file tree in visual studio 2005?
How do I use LINQ .Contains(string[]) instead of .Contains(string)
What are the options available for cross platform rich user interfaces development?
Internal redirects after using Apache's mod_rewrite
How to copy a file to multiple directories using the gnu cp command
Committing binaries to SVN
SharePoint does not find my custom RenderingTemplate
Oracle 10gr2: prevent any dates that fall on a Sunday?
How to avoid blinking when updating page from ajax
How to configure spring HandlerExceptionResolver to handle NullPointerException thrown in jsp ?
Configuring wordpress .htaccess to view subfolders
Using Wordpress LOOP with pages instead of posts?
Is there a pattern for dealing with non-memory resources on cleaning up an ObjC object?
Running on 32 or 64 bit matlab?
Editing SQL query with Visual Studio 2008
How to find out whether subversion working directory is locked by svn?
where is the Oracle Event Log located?
Oracle 10g - UTL_MAIL package
How to set Visual Studio as the default post-mortem debugger?
Proxy choices: mod_proxy_balancer, nginx + proxy balancer, haproxy?
what is a pre-revprop-change hook in SVN and how do I create it?
Removing contents of PlaceHolderPageTitleInTitleArea
Locating bundles by identifier
Hibernate: Criteria vs. HQL
Commonclipse for Visual Studio?
How do I change the background color with AJAX?
Beanstalk like Functionality
Is it possible to see more than 65536 rows in Excel 2007?
subclipse alternative
Excel charts - setting series end dynamically
MSDN links in Visual Studio
How to determine if currency symbol is to the left or right of a number on MacOS
Oracle DB Mac Address or other unique identifier
How to confire Apache to work as proxy (load balancer) for j2ee server?
What is the simplest way to export Excel data to Matlab?
How to use client certificates in Apache httpd to connect to an LDAP for authorization?
Why isn't querying a JDBC-compliant database from Oracle as easy as pie?
Correct way to give users access to additional schemas in Oracle
Global Find and Replace in Visual Studio
Qt Application fails spectacularly
Visual Studio 2008 -- Can I change which "add reference" tab is selected by default?
Hibernate Delete Cascade
show running processes in Oracle DB
Oracle SQL technique to avoid filling trans log
Can I compile legacy MFC applications with Visual Studio 2008 ?
Where are Visual Studio breakpoints saved?
run oracle sql script from java
Linq equivalent of foreach
[LINQ] EntitySet vs Table
Problem parsing an XLS file with C#
Solution: Per application, or per application suite.
Debugging with exceptions: How to work around 'Break when thrown'
Automatically enforcing a max database table size by dropping old rows
Making Excel functions affect 'other' cells
Good drupal books/resources for programmers/developers?
VS2005 + cant select windows service as project type
How do I obtain the id of a workflow created in Sharepoint Designer?
Is it possible to communicate with the Visual Studio debugger programmatically while debugging?
Dow do you set ASP.NET Development Web Server to not cache any content?
Spring initialization order
mod_rewrite Rule to Cover All Domains
Best Matlab toolbox that implements Support Vector Regression?
Visual Studio unit tests throw MissingMethodException when assembly is in GAC?
How do I reuse a command in bash with different parameters?
CAML query items with the given URLs
How to get around a 'NS_ERROR_ILLEGAL_VALUE' error using Ajax?
Integrating "really simple history" with Rails
Context help in Visual Studio
How to use enums in Oracle?
Oracle 10gr2: ensure timestamps are between 9am and 5pm
Why does Oracle 9i treat an empty string as NULL?
Is it necessary in any circumstance to modify Wordpress other than writing plugins and themes?
Include directory in VS 2003
Internationalisation in Visual Studio
Implementing a KVO/Bindings-Compliant Bridge-Pattern in Cocoa
Accessing a remote file with a SharePoint Web Part
Why does running a script from SQLPlus not require a password?
Failed to get separate instances of a class under mod_python
Preserving order in SQL
What is the syntax for creating a timestamp(6) type field in Oracle
How to migrate all URL's in svn:externals properties across a repository?
Best way for retrieving single record results in LINQ to SQL
Why does Visual Studio keep building my C++ project?
Is there a linq-y way to union collection properties of a collection of objects?
What can cause intermittent ORA-12519 (TNS: no appropriate handler found) errors
Migrating from other Content Management Systems to SharePoint
Migrating a Character Based Oracle Form
Oracle database allows invalid time portion of datetime column values under what circumstances?
Cocoa Bad Habits
SharePoint (MOSS) hosting with custom code allowed
What is the Best Way to Perform Timestamp Comparison in Bash
LINQ External Mapping to Class Library
Read and write from/to a binary file in Matlab
How does sharepoint recognize a file type?
data disappear after Item Update in Sharepoint with Office 2007 documents
What user context do SharePoint timer jobs run under?
Dynamically look up column names for a table while in an sql query
ORA-12154: TNS: Could not resolve service name
Linq 2 SQL: Setting ObjectTrackingEnabled to false breaks lazy loading of child entities?
Oracle - Best SELECT statement for getting the difference in minutes between two DateTime columns?
How to check for empty array in vba macro
Returning Json data from Orchard Controller using Jquery Ajax
Oracle 10gr2: enforce a date range
Where next, after Haskell?
Oracle V$OSSTAT
What is the most wanted SharePoint feature?
Plot a data series beneath another one
Best practices for getting cross-site JSON responses to POST?
Moving directories in subversion
ExpressionType.Quote
Export Multiple Sheets to Excel Through Browser
Fast recursive grepping of svn working copy
How to make Apache/mod_python process to collect its zombies?
How do I get Srcsrv with SVNindex.cmd to index extern files ?
Object Oriented Model on top of LINQ to SQL
Does oracle allow the uncommited read option?
Deployed Web Part not showing up in 'Web Part Gallery: New Web Parts'
In QT, for a context menu item, how to hide the space of the icon
How to best update a website from subversion.
Search All Fields In All Tables For A Specific Value (Oracle)
Sharepoint StateMachine : Handling multiple responses to multiple created tasks
Is there a tool to alphabetize CSS definitions in Visual Studio?
Assignment in .NET 3.5 expression trees
.htaccess redirect performance
Is there a devenv flag to disable pdb generation at compile time?
Excel Macro - how to set X axis?
How do I do a deep copy of a node in LINQ to XML?
How do you move visual studio DataTip window
How to port from Drupal to Django?
Creating a web app, then adding AJAX to it?
How do you start debugging a Cocoa app with a URL?
Help documenting Javascript in Visual Studio?
Word press - Changed directory and images do not appear
Displaying Japanese fonts in source code using Visual Studio
[NSPredicateRowEditorTemplate templatesWithAttributeKeyPaths:inEntityDescription:] for to-many key?
NSDatePickerElementFlags for NSDatePicker row editor returned from [NSPredicateRowEditorTemplate templatesWithAttributeKeyPaths:inEntityDescription:]
WP-Contact Form 7 -- PHP Question
How do you remove a file from being version controlled without deleting the file in subversion?
What is the best way to initialize a bean?
Excel: Copy every nth line from one sheet to another
Using svn and .NET Winforms - Building Install Files Deletes _svn Folders
Connection to Oracle without a username or password
Placing a Sharepoint Site under version control
Hidden features of Haskell
How do I rename a Project Folder from within Visual Studio?
Hidden features of Bash
how do I add a test web service to my project in Visual Studio?
SVN Libraries for .NET?
The best 3rd party component for generating excel from asp.net
Problems with globalization when using Oracle collections with thin JDBC
In a spring configuration, what is the difference between using name vs id?
How to choose and optimize oracle indexes ?
License to Distribute Matlab code
How to add a new SharePoint alert via Web Services
How do I get output to show up in the Messages pane of the Error List for Visual Studio 2005?
get ResultSet from Spring-JDBC
Subversion: what does "Target path does not exist" when merging mean?
OS X command line text conversion
Creating Visual Studio toolbar commands to execute batch files
How can I fill in a Sharepoint List edit form offline using Windows Mobile 5.0 Quickly?
Excel VBA Load Addins
"Pivoting" a Table in SQL
How do you create a Visual Studio Solutio File (.sln) in the same directory as the web project
SVN: Dealing with "dead" files.
SharePoint 2007 - SQL Query to find a list of documents in site collection
How do I print a field from a pipe-separated file?
Best Pattern for AllowUnsafeUpdates
Modify Spotlight metadata for a file outside Spotlight importer?
Using XQuery in Linq To SQL?
How scalable is LINQ?
How to set some custom variables on Matlab startup
How to compare dates in LINQ?
Which LINQ syntax do you prefer? Fluent or Query Expression
Ajax Loading Icons - Where to Get?
In Visual Studio, my design view doesn't load the master page controls. Why?
How can I combine this code into one or two LINQ queries?
What software to use for virtual machine for Windows development?
How do I hide directories in Apache, specifically source-control?
[Oracle] - Alternatives to Toad
connecting web parts in sharepoint
Using a Mac for crossplatform development?
What steps do you take to increase performance of a Sharepoint site?
UUID mismatch detected with the loaded library
How do I trouble shoot why my rewrite rules aren't being applied by apache?
Best way to implement TouchesMoved
What's a good library to manipulate Apache2 config files?
Why use jQuery?
Strategies to avoid Hibernate  LazyInitializationExceptions
Haskell: Inserting every line from a file into a list
Scala: how to create XML nodes from some collection
How do I create a temporary file with Cocoa?
How do I get a list of all unversioned files from svn?
Differentiating Between an AJAX Call / Browser Request
What's the best way to iterate through elements of a matrix in Matlab?
Help with using TypeConverters for enums in an Excel PIA assembly
Visual Studio 2010 SP1 to 11 Beta - Unit Test Project Cannot be Loaded
Auto edit host and vhost and file for a new site on Aptana
Double question in excl strings?
Excel Conditional formatting with weighted total
How to quarantine a specific subversion revision?
Automatically add some Where clauses to a Linq Expression Tree
Integrating JCaptcha with Spring Security
How do I inject a single property value into a string using spring 2.5.x ?
Which Javascript Ajax Framework is most powerful and very lightweight?
How to use Hibernate @Any-related annotataions?
Saving matlab sparse matrix to text file
Tools for SVN Merging
Visual Studio debugger tips&tricks (for C/C++ projects)
stitch picture in iphone
Ajax GET requests: use parameters or put data in URL?
Monitoring a SharePoint document library
loading custom framework in iphone
Ability to set the font to italics in Visual Studio
How to query an Oracle table from SQL Server 2000?
Proper disposal of SharePoint objects?
how can i use sharepoint (via soap?) from python ?
SPWorkflowTaskProperties.ExtendedProperties aren’t populating the fields in my task
Merging and querying multiple lists
Missing Visual Studio features when running in 64-bit mode
How to relate between two classes with mongodb and spring?
How to exclude files from Visual Studio compile?
Oracle Text: How to sanitize user input
Device Information from NSEvent/CGEvent
SharePoint and Log4Net
How to protect image on Excel sheet
Can I use LINQ to convert a List<MyObjectType> into a DataSet?
Permissions problems with Excel Services in SharePoint
WordPress: I got rid of the second "home" page, but it's not good enough
How can I implement a "natural" sort?
How do you print out a stack trace to the console/log in Cocoa?
Remote machines cannot connect to Visual Studio web server
Convert time fields to strings in Excel
Best AJAX TreeView
lookup Data in Excel
.app OSX package problems on removable media.
Calling performSelectorOnMainThread => Multithreaded app?
Can anyone point me to Spring MVC, Tiles, Freemarker integration example?
MIDL generates the same file for /env win32 and /env win64
How to update a single column in LINQ without loading the entire row?
Oracle PL/SQL - Are NO_DATA_FOUND Exceptions bad for stored procedure performance?
Sharepoint custom user and document library specific properties
How do I compile an ASP.NET website into a single .DLL?
Nested transactions in LINQ to SQL
Iterate enumerable object while debugging in Visual Studio
How to stop Hibernate from eagerly fetching many-to-one associated object
Enable/Disable "Step into" debugging on certain project in visual studio solution
Audit Revoke Operations
How to assign null to sql entity columns
Converting between oracle.sql.TIMESTAMPTZ and standard JDBC classes for DbUnit
I cannot commit changes after merge in SVN
Checking for duplicates in a complex object using Linq or Lamda expression
Can we use cocoa httpserver in ipad?
How do you configure Apache on Windows for SSL?
Will Pro*C work with MSVC 6?
What's a good way to bind from a shared utility window and the frontmost document window?
How to delete a record in linq
Best source control package
No suitable MySQL driver found for JBoss application
It is possible to use Full Text Search (FTS) with LINQ?
Creating a custom Hibernate UserType - What does isMutable() mean?
Visual Studio reference x64 GAC
What's each SVN automatic conflict resolution action performs?
Defaulting WebParts on a Users MySite in Sharepoint
Wordpress Admin Plugin
How can you work out the ID of a users MySite
Shortcut to collapse to definitions except regions
Access Web Datasheet in a webApp
What is the best way to sort using a GridView and LiNQ?
Best Oracle database manager/editor?
Fixing the Radial Axis on MATLAB Polar Plots
Looking for an OSX application that can do image processing using a webcam.
Good articles for Sharepoint Web Part creation?
Can I block search crawlers for every site on an Apache web server?
Hibernate returns invalida results with composite key.
Which CodePlex/Google code project to study in order by learn SharePoint best practices
how do I work around this error while copying SVN repository by svnsync?
Change version informaiton in a built binary
Can you detect a ctrl-click (context menu) request in the mouseDown event?
Subversion Auth: Can't access the "Collection of Repositories" page anymore
Is there an equivalent technique in Cocoa for the synchronous TrackPopupMenu in Windows?
How do I programatically turn off show pages in navigation for sharepoint
Subversion asks for incorrect user
How can I insert multiple rows into oracle with a sequence value?
Sharing Visual Studio Code Snippets amongst a team of developers
How to tell if a sting is not defined in a bash shell script?
Functional MetaPost in 5 Steps
Apache MOD_REWRITE Domain Level Cookie
Do you always use a second-level cache in Hibernate?
Mac/Windows Switching
SpringSecurity : always redirect logged in users to a page
String contains in bash
VS.NET "watched" objects and recursive depth
Feeding an Excel QueryTable object from memory
Saving different csv files as different sheets in a single excel workbook
Obtaining the maximum width and height of a font
What is the difference between "AS" and "IS" in an Oracle stored procedure?
How to print faster in Excel VBA?
Using a MulitpleLookupField in MOSS '07 Layout Page
Getting template text from FreeMarker in Spring app
What would be the most convenient way to connect Visual Studio 2005 (C#) to Oracle8?
How can I convert an existing website, deployed to multiple servers, to be SVN managed and not blow away user files?
Disable MOSS auto import of colleagues
How do I set up an asp.net mvc app with Subversion?
is there any advantage of webservices over web-pages for providing ajax content?
Comments field in SharePoint Issue Tracking list
Sharepoint: Web Part vs. ASP.NET User Control
Will Oracle retire 10gAS in favor of WebLogic?
SharePoint - ASP.Net Controls Integration
Why does Apache return a 503 error for ant's get task, but not for my browser?
How do I build a Linq Expression Tree that does this?
Is there a LINQ library for C++?
How do you debug Qt layout problems
How to specify default file extension for Oracle's Pro*COBOL precompiler
What is the purpose of zones in sharepoint? (web application zones or authentication zones or how do they call it)
Assembla no longer free!! :(
Splash page in Wordpress
How to get daily commit count and the number of modified paths from svn repository?
SVN: How do I maintain my local config.blah file?
How do you add weights together in an oracle text index?
LINQ to SQL multiple DataContext-s
.NET VS2005 WinForms: How do i drop a user control onto a form?
Spring + Tiles2 + Freemarker - integrate via Freemarker Servlet or via Spring's FreeMarkerViewResolver?
Sharepoint OnWorkflowItemChanged is out of control
Conversion tool for MS-Excel spreadsheets with macros and VB to Oracle?
ColdFusion vs PHP
How to add a web part page to a site definition?
SharePoint Development / Production Environments
Visual Studio (2008) mixed mode project depencies. C-sharp project depends on C++ dll, but C++ dll is not getting re-built
VC++ problem with 64 bit oracle client with OpenforwardOnly flag in database connection.
How to use Explain Plain to optimize queries?
Binding ASP.NET GridView to an Oracle SYS_REFCURSOR
Generic htaccess redirect www to non-www
implement zip using foldr
How do I add a form to a view with drupal 6.x views 2?
Looking for pattern/approach/suggestions for handling long-running operation tied to web app
Visual Studio 2008 Syntax Coloring Problem
Interpreting Visual Studio 2005 Threads Window
Best practices for using version-controlling on Cocoa projects
What advantages does  C++ have over other languages for Qt development?
How can I make Visual Studio wrap lines at 80 characters?
SVN Update of multiple files
What's an easy way to obtain the current svn revision in a c++ visual studio application
Can this be refactored into nicey nice LINQ?
How .NET 3.5 (lambdas, Linq) evolved
How do I programatically interface an Excel spreadsheet?
Oracle: how to UPSERT (update or insert into a table?)
Getting a collection of index values using a LINQ query
How to reset svn-properties according to new SVN config?
How do I get my dependenices inject using @Configurable in conjunction with readResolve()
How to add a progress bar to a bash script?
Best practice for profiling a SharePoint application
Implementing a SQL Server 2008 User-defined function in managed code for geocoding
How to add "Select Data Source" to my Excel appliation?
Mac Console paste generating trash text
How to - From Unfuddle to a local SVN server.
How to set up OCI to connect to Oracle from PHP?
Visual Studio opens Development Servers for all websites in my project
Automatically Remove Subversion Unversioned Files
Moving to Subversion from SourceSafe
truncate output in BASH
Subversion server on 64-bit Windows?
How do I Refresh Excel whilst Debugging
Application crashing when talking to oracle unless executable path contains spaces
Can you configure VS2008 Code Analysis to use a British English Dictionary?
C#: How to include dependent DLLs?
ORA-12514 after rebooting server
Oracle utl_match special characters
Why  is Oracle's to_char() function adding spaces?
Wordpress: How can i move my index (blogpage) to another page (innerpage)?
subversion merge a delete command
Using change directory (cd) inside scripts - best practices
SharePoint List Subscriptions
Oracle Scheduled Jobs
How to execute an Oracle stored procedure via a database link.
Sharepoint, Create View, Filter Properties
How to set an initial size of a QScrollArea?
How to nest Spring JMS MessageConverters
What exactly is the deal with oracle connection identifiers separated by a period
How would one implement a sidebar similar to Mail/iTunes/Finder/etc in Cocoa/IB?
Deploying New Web Parts
paging with oracle
SVN Watchlists?
How to fix apache2 timestamps, incorrect values
Performing an update with LINQ
SVN commit error after deleting files locally
Is it possible to partially autowire a spring bean?
Your experiences with Visual Studio 2010 CTP?
Display Ajax Loader while page rendering
Accessing control, ajax, asp.net
SharePoint SSO with a PHP application on a different server?
Using SVN to lock documents for editing and update notifications
Developing for Sharepoint 2003 using Visual Studio 2008?
How can I use custom animations for onOrderOut in Core Animation?
Setting FetchMode in native Hibernate
Oracle PL/SQL Query Order By issue
How does svnserve serve up multiple repositories?
Correctly over-loading a stringbuf to replace cout in a MATLAB mex file
Tracking permissions in SharePoint
Assign auto-incrementing value to new column in Oracle
WordPresss Plugin Development
Stop text from wrapping with NSLayoutManager
Improve oracle query performance without indexing
Refactoring and concurrent development branches
Why does OS X define 'nil'
Is parentViewController always a Navigation controller?
duplicate spring configruations being loaded?
Automatic .aspx Publising in SharePoint
Porting matlab functions to scilab. How to use symbolic?
Change the default list aspx pages in SharePoint
Render image in custom webpart from Picture Library
Internet Explorer 7 Ajax links only load once
What do you use to develop for PowerShell?
How can I get the functionality of svn:externals in a read-only fashion?
Linq-to-SQL ToDictionary()
How can I branch in SVN and have it branch my svn:external folders as well?
Hyperlinks In Sharepoint Webpart
Excel built-in dialogs
How do I delete a bash function?
Managing reference paths between x86 and x64 workstations in a team
How to determine the version of oc4j being used?
EBNF to fluent interface
Is it possible to aggregate information from portal list to My Site
Run index.php rather than listing files
Keeping a "reference" to a row object for a long time
Apache/Tomcat error - wrong pages being delivered
How to debug ORA-01775: looping chain of synonyms?
Sharepoint Web Services Tutorial
Oracle - ODBC connection using MS Access error (ORA-12154)
Matlab copy constructor
java/scala shutdown hook -noclassdeffounderror
Replacing typelibs for imports
Detecting failure of a Bash "export" value
SharePoint 2007 Analytics Package.
Is there a standard keyboard shortcut to build the current project in Visual Studio?
Escaping spaces in mod_rewrite
How to require commit messages in VisualSVN server?
How To Prevent Tab Hell With Visual Studio And FireFox Debugging?
Open Source SharePoint?
SharePoint and deployment of global.asax code
displaying a Drupal view without a page template around it
Does Oracle allow an ORDER BY within an IN clause?
Creating a VS .Net 2003 property macro/variable
Thread safety of Matlab engine API
When using Spring Security, what is the proper way to obtain current username (i.e. SecurityContext) information in a bean?
What's the best way to link to an external style sheet in SharePoint
File Structure / Architecture for AJAX Site?
How to verify that mod_rewrite is working
Shortcut for commenting CSS in VS 2008
shared components throughout all projects, is there a better alternative than svn:externals?
How to delete files older than X hours
Run command when bash script is stopped
How do I remove items from the Site Actions menu in SharePoint?
OS X: Determine Trash location for a given path
Sharing Files in SVN
What could cause an ORA-00936 - Missing Expression with the following sql?
Using SPSite from 32bit application to access 64bit SharePoint
What would you choose for your data layer today, Linq or Subsonic?
Are LINQ expression trees Turing complete?
Excel cannot  enable references / missing functions
VBA SQL Query Table Error problem
How do I Suppress "PL/SQL procedure successfully completed" message in sqlplus?
break whenever a file (or class) is entered
Blocking a Qt application during downloading a short file
How do I log Oracle stored procedure calls with parameter values?
How do you rate Oracle Portals as a platform?
"Most popular" GROUP BY in LINQ?
Using QSortFilterProxyModel with a tree model
How do I change a SharePoint 2007's URL
What to look for when downgrading from Oracle 10g to 9i?
Select from Select statement?
Can I perform an "or" operation in LINQ to objects?
Minimum time between subsequent AJAX calls
SharePoint stsadm addsolution - fails with permission based error (object ref)
CAML to HTML
How to create XML/XSD equivalent of a DataSet or DataTable in VS2008 (or other tool)
why use a web service with linq to sql?
How do I let my DBA pause and resume a stored procedure that is updating every row in a large table?
SAAS per seat authentication
How to use scalax.io.CommandLineParser?
How to fix a misconfiguration with Phusion Passenger and a VirtualHost directive?
SPCrossListQuery fails to bring back results
Is there a way to do full text search of all oracle packages and procedures?
Web test to edit a SharePoint pages properties using Visual Studio Test Suite
One SVN repository or many?
Is LINQ DOA?
Only allow one entry per User in a List - ListReceiver "Feature" for a List?
Help with Magento Custom Module. Redirect to another module and return to checkout
How do I call a Sharepoint Webservice from a c# client using Kerberos authentication ?
Svn: added files but deleted few before committing: not able to commit now
Is there a way to do a reverse update with Subversion?
Best primary key data type for Linq to SQL
Place to store user settings in Sharepoint besides profiles
What Python bindings are there for CVS?
Oracle listener state blocked
Porting C++ code from Windows to the Mac
Why does Char(1) change to Char(3) when copying over an Oracle DBLINK?
How do you invoke the Visual Studio Preprocessor from the command line?
Can take be used in query expressions in c# linq?
SVN Repository Search
LinQ ORM Data Objects and Inheritance.
chroot + execvp + bash
Migrating MOSS 2007 from SQL 2000 to SQL 2005
How can I get my orderby to work using an anonymous type?
Using ASP.Net ajax library for cross browser Xml manipulation
How can I perform a nested Join, Add, and Group in LINQ?
How do I delete a single row in Linq?
How to efficiently delete all files in a document library?
ORM Criteria Question
Hibernate CRUD à la Ruby on Rails' Scaffolding
Dealing with objects returned from cocoa convenience methods
Is it true, visual studio can't handle fonts installed after it was ?
How to iterate over arguments in bash script
spring and interfaces
What are your biggest complaints about Sharepoint?
cannot re-install apache 2.2 services on XP through xampp
Scala combinator parsers - distinguish between number strings and variable strings
Scala syntax - pass string to object
SVN - Retrieving Useful Information
How to heighlight occurences of a search term in text in Visual Studio?
Ajax Tutorial
Library for browser based outliner
Oracle: how to add minutes to a timestamp?
SharePoint Visual Studio document upload Web Test fails with Connot close stream until all bytes are written
.htaccess require SSL for a particular URL
Tortoise SVN Author in Log File Missing
How to make a reference to a cell of another sheet, when the sheet name is the value of a cell?
New folders are not uploaded in SVN
Authentication Subversion write-through proxy
Ribbon UI for Visual Studio 2010 or beyond?
Will installing the Visual Studio 2010 +Oslo CTP screw my Visual Studio 08 install?
What are the disadvantages of auto generating the clases in Hibernate
Spring & Hibernate EJB Events
How to export a part of SVN repository with dependencies?
Check permission on item in list
more efficent shell text manipulation
Can Ctrl+Backspace be made to work in VS2008's Solution Explorer?
Apache modrewrite .htaccess question
Visual Studio "Find" results in "No files were found to look in. Find stopped progress."
Is this the correct step-by-step and organization for creating an SVN repo with multiple projects and vendors?
AJAX - Do I need to return a full HTML document on the server side?
Oracle single-table constant merge with CLOB using JDBC
"Disable" trasactions in Oracle
Reading text values into matlab variables from ASCII files
Apache .htaccess mod_rewrite and clean urls
SharePoint: Can I see the content of a document in the ItemAdding() event handler?
Adding Nodes to Tree via LINQ creates query operator not supported during runtim
404 Problem Running Visual Studio ASP.NET Unit Test
How to keep only necessary workbook in excel using powershell?
Change the customer password field Magento
Visual Studio - How to remove a reference in Release mode
how do you screen scrape ajax pages ?
In SVN, how do I copy just the subdirectories of a directory to another directory?
Is there an easy way to clone the structure of a table in Oracle?
Create NSString by repeating another string a given number of times
Patching out CALLL by replacing with NOPs works in user space but not in kernel space
notification when alter occurs on oracle database
numericupdown control
How to insert the symbol 'Infinite' in Excel programmatically?
Efficient method to enumerate cells in an Excel workbook using c#
Mapping multi-Level inheritance in Hibernate
VisualStudio: How to save the obj folder somewhere else
How does Visual Studio's source control integration work with Perforce?
Share .obj files between different configurations
How can I import a directory structure into SVN, keeping the file and folder modifed dates the same?
NSDateFormatter won't parse dates using locale settings?
Oracle Express Edition - Can not connect remotely (plus others)
Excel VBA SVN Client / Integration
How do I compress this Oracle resultset into values according to row priority, ignoring nulls?
Force Apache HTTPD to run in 32bit
Fastest way to insert replacement characters in Visual Studio
Is mod_rewrite a valid option for caching dynamic pages with Apache?
Wrap rows in Excel
Visual Studio&Source Control: How to have shared code?
How do I create a toolbar in an XLA document?
Better Understanding an OC4J Stack Trace
oracle procedure returns integer
Sharepoint 2007 NTLM issue with ASP.NET Web App hosted on Sharepoint server
Visual basic auto imports namespaces
Excel VBA: Identify invalid characters in text based cell
Add references to project when control dropped from Visual Studio 2008 toolbox
Reloving AliasRecord with relative path on a new volume
Question Adding a Web Reference for SharePoint in Visual Studio 2008
String manipulation with Excel - how to remove part of a string if another part is there?
How do you find the amount of free space on a mounted volume using Cocoa?
What is the best way to make files live using subversion on a production server?
How to move documents and list items in Windows SharePoint Services?
SVN recursive delete
Querying ManyToMany relationship with Hibernate Criteria
Running vc2008 debug builds on non-dev machines
Cocoa 10.5 multithread app runs slowly
Move Directory across SVN repository using Tortoise SVN
How to enable mod_dav_svn in the root directory of a server?
How do I calculate tables size in Oracle
Does it worth switching from Visual Studio 2005 to Visual Studio 2008 ?
How to find out when an Oracle table was updated the last time
have you tried the Spring Workflow alreay ?
How do I check if a Sharepoint Document Library has the Require Approval flag set, using the Sharepoint API ?
Apache Whitelist reverse proxy
Subversion: Tag and commit modified files at once
What's the best type 4 Oracle JDBC driver?
LinqToEntities not retrieving child objects of an entity
Round function in Excel, worksheet function vs VBA
How to add and compile for custom 'Platform' switch for visual studio projects?
FileNotFoundException with the SPSite constructor. What's the problem?
Compiling a .vbproj or .csproj project file without Visual Studio
Why can't I reference a user defined type field when using nested queries?
Spring configuration error
A better way of filling out an excel spreadsheet on a web server in ASP.NET than interop?
Accessing dynamically created stored procedure from LINQ
How do I programatically set the SharePoint's site collections Search Center property?
Visual Studio Solutions Folder as real Folders
Combining multiple SVN repositories into one
Creating an OS X Service
Linq to Sql: Multiple left outer joins
How do I set up radio buttons in Excel?
Microsft Enterprise Search - FAST
Editing Excel Spreadsheets easily with the SDK
Having some confusion with LINQ
Qt QGraphicsScene copy
What are alternatives to Objective-C for Mac programming?
Encoding of the AuthzSVNAccessFile
How do I theme Form API buttons in Drupal?
Session management using Hibernate in a Swing application
Code separation in AJAX applications
How to insert a record with LINQ and C# and return the Primary Key of that record
How do you add an index field to Linq results
How do I remember which way round PRIOR should go in CONNECT BY queries
Oracle - side-by-side schema update technology...is there any?
Multiple Cell Background Colors in Excel Spreadsheets
apache on windows virtual directory config help
What access does Apache 2.0 need in Windows Server 2003 in order to start as a service?
Oracle Transactions
What is the best way to merge a feature branch into the mainline in Subversion?
vs2008 publish problem with unmanaged dlls
UTF-8 URI explodes Apache & mod_rewrite
In Matlab, how to change axis orientation?
In the Visual Studio SQL editor, how do I get rid of the boxes?
PortalSiteMapProvider causing excessive SPRequest objects
How get VS HTML editor to default to single quotes?
Return a value from a insert statement.
Why does Hibernate/JDBC/MySQL drop connections after a day or so?
SharePoint searching external database
Does Visual Studio have debug symbols available?
invoking functions while debugging with Visual Studio 2005?
What is the easiest approach to exporting a Sharepoint list in xml format?
SVN - How to make an older revision the head revision?
Pros and Cons of LINQ (Language-Integrated Query)
Getting started with Visual Studio Designer
Moving sharepoint installation to a different port / URL
How to limit the number of users that can access a SharePoint site collection?
How to put BIDS solutions under source control?
Duplicate a list
a ListView, a LinqDataSource, linq-to-sql and ordering
Excel VBA Project - Password Removal
How to create a GUI inside a function in Matlab?
Sharepoint selectors in Central Administration don't work in IE 6 on the server VM (MOSS 2007)
Battery status in OSX?
Subversion "Suite"?
0x800a03ec when calling Select on an Excel range (IRange). Range was returned from the worksheet's usedrange.
Is creating a view on SharePoint tables bad stile?
Is there anything like Winsplit Revolution for Mac OS X?
Sharepoint: Is it possible to make subgroups in top navigation menu?
Anyway to use AJAX when my server does not and can not have the AJAX extensions Installed?
Excel automation. Need to multiple items from a Range
Ajax dropdown limit to list
Add-In for Visual Studio - How to access solution explorer
How do I collect key input in a video-game style Cocoa app?
version control on large files
SVN optimizations to keep large repositories responsive
Excel / Quickbooks data to c#
Best Way to Synchronize Multiple Excel Files to MS Access Table
Vsssc and Vssscc files - usefull for SVN?
nested linq queries, how to get distinct values?
MATLAB class array
Can Visual Studio Automatically Expand Text with a Code Snippet?
Is it possible to get a list of added or deleted files from subversion?
Pausing after debugging command line application in Visual Studio
Coming up with a SharePoint topology for a public facing website
Mac OS X - System Preference Pane won't open
How to stop VS2008 trying to compile .ASP pages as Visual Basic?
Framework goto definition shows comments, are these generated from xml comments?
Programming Excel
team system unit testing and configuration
Hibernate JPA Sequence (non-Id)
MOSS 2007: SPListItem.GetFormattedValue for DateTime fields has a bug?
How do I add custom column to existing WSS list template
How to Force Javascript to Execute within HTML Response to Ajax Request
Going backwards in a bash prompt
To use Cocoa bindings or not?
Linq to XML: XElement.Save to file
merge with hibernate causing error with dirty objects
Visual Studio: How to store am image resource as an Embedded Resource?
Find all Foreign Key errors with Oracle SET CONSTRAINTS ALL DEFERRED
How best to export native data to Excel without introducing dependency on Office?
How can commenting be added to news articles in an existing Sharepoint 2007 news site?
Does Visual Studio have anything like Borland's CodeGuard?
Using Linq to Sql, how can I get a particular result from a query?
Can CCK take care of my fields for a programatically defined node type in drupal?
Customizing dockable windows in Visual Studio
Visual Studio Website Reference Paths
ASP Ajax Calendar Extendar and displaying time
Is it possible to access the previous/current value of a proxy object using KVO?
Save all files in Visual Studio project as UTF-8
Linq Extension methods vs Linq syntax
UIViewController vs. UIView - which one should create subviews?
Real life business case for using spring method replacement?
What's a good directory structure for large C#/C++ solutions?
How to get cmd line build command for VS solution?
How do modify the look and feel of a Sharepoint site?
Why does my web part throw an error about "NT Authority/Anonymous User"?
Visual Studio - Prevent stopping debugging from closing Internet Explorer
Sharepoint: SQL to find all documents created/edited by a user
Howto get SharePoint version using object model
Hibernate JPA to DDL command line tools
EXCEL　ＶＢＡ　ｑｕｅｓｔｉｏｎ，　ｈｏｗ　ｔｏ　ｒｅｔｕｒｎ　ａ　ｒａｎｇｅ　ｏｆ　ｃｅｌｌｓ　ｗｉｔｈｏｕｔ　ｕｓｉｎｇ　ｌｏｏｐ？
Easy parallelisation
Single read-only user for svn
Audit Schema Mapping with Hibernate
Embedding Excel files in XSL-FO driven (Pdf)-Document Generation
Visual Studio: How do I show all classes inherited from a base class?
how to log in a Drupal user (or get currently-logged in user) from Flash?
Returning redirect as response to XHR request.
How to find out Subversion repository version?
Weird bindings issue
How can I view all historical changes to a file in SVN
Drupal Source Control Strategy?
QT: show result of Color selection?
PL/SQL compilation fails with no error message
LINQ Distinct operator ignore case?
How to Prevent Visual Studio launch WcfSvcHost.exe in Debuggin?
Whats the best way to create a Smart Part in SharePoint?
How to get Excel Integration in TFS to remember formatting?
How does SharePoint Services 3.0 Search work ?
Persisting using hibernate/JPA
Oracle setting per user default scheme (not altering a session)
Apache reverse proxy set up secure certificate
Schedule an appointent from a SharePoint workflow
.NET Error:  The dependency 'Microsoft.Office.Interop.Excel' could not be found
Different backup location for DUPLICATE command
MOSS SpNavigationNode.Children always empty
Best way to select out of millions of rows in an Oracle DB
Oracle why does creating trigger fail when there is a field called timestamp?
how do you normalize a file path in bash
Is there any best practices for Visual Studio Project/Solution Structure?
Where can I find prebuilt Subversion binaries for SGI IRIX?
Best way to see what files are Locked in Subversion
Automatically creating a tag in subversion
How do I create a filter for Microsoft Excel?
Apache Mod Rewrite (.htaccess)
Best way to select the id of the matching row with the most recent timestamp
SharePoint list.items.GetDataTable column names not match field names
Is there any good replacement for SharePoint Designer?
Don't mix Response.Write with AJAX, but what about UI.HtmlTextWriter?
Automating Excel using ASP.NET
Does a newly produced mac application need to support 10.4, and can I both support 10.4 and prepare for 64bit?
Subversion does not remember my user/password
Is there an good alternative to SQL*PLUSfor Oracle?
databases oracle
For our next project I would like to get into some AJAX to improve the user interface.  Guidelines and advice?
I want to create a form in share point that allows the booking of time on a timetable
How to build a dmg Mac OS X file (on a non-Mac platform)?
Find out name of PL/SQL procedure
In a QTableWidget, changing the text color of the selected row
Use SVNKit 1.2.1 from trunk
Using a sharepoint document library, how can I create 'permalinks'?
Oracle Default Values
Iterating unregistered add-ins (.xla) in Excel 2003
How to know when all ajax calls are complete
re writting methods with in a project
Find class probabilities in matlab PNN and make ROC plot
Handling large amount of structures in MATLAB
Excel 2007 VBA and WMI - Current DOMAIN\USER
Oracle packages in version control?
Oracle detection date of daylight savings change
Oracle Rollback Segments and ADO.NET
Subversion access from .NET
How can I use Excel for project management?
Excel VBA hide/show row code speed.
How do I redirect to an ftp:// url with Spring Webflow?
Visual Studio: Where is intellisense in the immediate window?
Visual Studio behaves strangely while debugging with breakpoint conditions
Does the SQL Server 2008 search problem affect SharePoint search?
Print from a windows App - data from an Oracle DB on Linux
Does SQLDeveloper support executing scripts?
How do you instantiate a SPWeb Object from a console app?
Visual Studio code formatting
T4 not working in Visual Studio 2008
Streaming and Linq Blobs
Use Oracle Exception
How do I delete all directories matching a pattern using SVN?
how to check what version of apache i'm running on a debian box?
linq operators like in
Revovering from Subversion corruption
Getting the caller to a Spring AOP Proxy
linq help - newbie
Getting the current stack trace on MacOSX
.NET Install Package Sometimes Not Completely Removing Previous Versions
Why are event-based network applications inherently faster than threaded ones?
How can I automatically quote or group commandline arguments for alias in bash?
In AJAX how to retrive variable from inside of onreadystatechange = function ()
Rendering Excel from browser
SharePoint: Make a list field hidden programmatically
Changing font tracking in Cocoa
Unlocking a SVN working copy which has unversioned resources
<on-start> Expression
Modifying WordPress's "post-new.php" File for Custom Blog Entries
How to Export/Import Toolbars in Visual Studio
Oracle Check Constraint
Drupal - Automate a Content Form Submission
How to assign Date parameters to Hibernate query for current timezone?
New to functional programming
Need help adding files to a subversion repository.
Is there a method to generate a standard 128bit GUID on the Mac?
Software to Synchonize Oracle Schema
Contextual code generation in Visual C# 2008?
Opening a VS 2003 C++ project in VS 2008
LINQ to SQL Designer Bug
Modifying Excel spreadsheet with .NET
How do I set selection to Nothing when programming Excel using VBA?
Can I use ODAC 11g to access 10g
Linq-to-SQL How to prevent the use of Delete methods?
LINQ to SQL bug (or very strange feature) when using IQueryable, foreach, and multiple Where
Doing a binary search on some elements in Haskell
Haskell string list through lines
Why Isn't My C Code Being Compiled To An EXE
MSVCR90.DLL was not found.
If I'm posting a question about Oracle SQL query performance, what should I include in my question?
Is LINQ best way to build a Model or create my own classes
How to create a QWidget with a HWND as parent?
Is there a way to specify outlining defaults in Visual Studio so that a file opens up with members collapsed by default?
LINQ to XML: parsing XML file which one of nodes presents type of another node
Hibernate: Avoiding reading all the records to memory at once
Sync Services Client and Schema Xcode Project Structure
How to determine change statistics between revisions
How to use svn with beyond compare 3
Split edit window in Visual Studio
Beginning oracle and sql
In Oracle what does 'Buffer Gets' actual refer to?
Registering an event handler for a single list
SVN Working Copies on Network Share
How do I add a directory with a colon to a shell path?
NSAlert WITHOUT bouncing dock icon
Unit Test to verify object getting deallocated
Linq query built in foreach loop always takes parameter value from last iteration
Query Microsoft Access MDB Database using LINQ and C#
ajax displaying code instead of result
Adding a script with ScriptManager on a CompositeControl?
How to get notified about chnages on SharePoint groups.
Deploy a resource file to App_GlobalResource folder on activation
generified commons collection
SVN: Branches for Every Little Change?
spring beans configuration
URLEncode from a bash script
Apache Access Control
Defining macros in Visual Studio - /D or #define?
How do I make sure public VBA methods don't show up in the list of Excel macros?
How to recreate an oracle 9i database from backup files (ora files)
Haskell IO and closing files
Error handling in Core Data
Translate an index into an Excel Column Name
VBA long overflow
How to change the default browser to debug with in VS2008?
Better way to access tuple(other than match case)
hibernate.hbm2ddl.auto how does Hibernate decide when to create or update the ddl?
How do you programatically identify a stored procedure's dependancies?
How should I rotate a UIView, without altering the location of the touch events I get?
Hosted Mac OS X/iPhone development
Getting the NT-ID of a user in SharePoint
How can I clean up dead connections using Oracle?
Fetching Core Data entities, but not sub-entities
Is it possible to add a method to a built-in type in Scala?
SQL query to cehck blank cell in Excel
Is there syntactic sugar for binding a value inside an anonymous function in Scala?
SVN Doubt - VMWARE Image / Install / Hosted which would you pick?
Debugging with command-line parameters in Visual Studio.
linq: multiple order by
How do I send a cross-domain POST request via JavaScript?
LINQ -- How do I perform aggregation without the "group by"
Linq to Entities and concatenated properties
Linq to NHibernate project status? Contributing? Lead?
Visual Studio - tips for managing work on many open files
connecting to remote oracle via cygwin sqlplus
How can I send an array to php through ajax?
Excel workbooks produced by POI don't work when linked
Chanigng path for custom build step
SVN config-file Question revisited
help on integrating oracle BI into existing application
Hosted subversion recommendations or suggestions
How to create and require completion of a subset of several tasks Workflow Foundation?
Display hidden characters in NSTextView
Linq to SQL and Entity Framework Diffrences ?
How to get distinct results in hibernate with joins and row-based limiting?
SharePoint - Adding users from Active Directory in a custom administration form
In-memory mime-type detection with Cocoa (OS X)?
Any way to run a macro (in an open VS instance) from the command line?
View Content of Deleted File Svn
Linq Help. int.Contains and int == iqueryable doesn't work.
How can I change the way NSButtonCell objects highlight when clicked?
how to escape white space in bash loop list
Getting desktop background on Mac
Why does Visual Studio 2008 forget where to dock my add-in's window pane?
spring BeanIsAbstractException
corrupted ajax result
How to select a related group of items in Oracle SQL
Howto add dynamic search parameters to Sharepoint search?
Where are the Icons included with Visual Studio?
SharePoint: programmatically move documents between document libraries
Exception when casting from concrete class to interface in LINQ query.
Oracle logon trigger not being fired.
Sharepoint: How to programmatically manage SPFolder and SPListItem permissions
Observing an NSMutableArray for insertion/removal
How to change the HMTL of the drupal 5's views module
How to ensure a mobile app is deployed to the mobile device?
IIS equivalent of VirtualHost in Apache
Changing a LINQ objects data context
Excel 2002 Web Query screwing up en-GB dates
Using spring to get your service layer - good idea?
Bash read inside a loop reading a file
How do I get the path of the current drupal theme?
Automate "Attach to Process" in VS2005/2008
Display separator in Sharepoint AspMenu control
In SQL*Plus, how do I change the prompt to show the connected user and database?
How much math do I need to become productive in Haskell?
How can I detect that the number of rows in an NSTableView has changed?
problem with cross-domain ajax calls...
Hibernate-like framework for C++
Haskell on Windows Setup
How can I make my NSScroller subclass have a different width?
Adding an extra column in the sharepoint list preview viewstyle
How do I use regular expressions in bash scripts?
Creating Sharepoint lists declaratively or programatically
Detecting if an Oracle Database is Installed
Setting up Alerts in SharePoint
Check for a subversion update
Using different Web.config in development and production environment
Using LINQ to get column value from column name when you have the row?
embedding an application (in this case a terminal) within a QT application
Comet applications without using IFrames
What is the easiest way to determine the dependencies of a .NET assembly.
Oracle Populate backup table from primary table
How to get back a file my SVN client deleted?
Hibernate Annotation Placement Question
Best practice for detecting AJAX/XmlHttpRequestSupport
What is the difference between these two methods of accessing the SharePoint model?
Haskell Typeclass shorthand
SVN?  VSS?  Why is one better than the other?
Representing parent-child relationships in SharePoint lists
[easy] SVN checkout with svn protocol
How do you detect if there is an index for a specific column on a table in Oracle?
How do I get the Visual Studio Load Test Agent to use the servers second CPU
Moving a directory atomically
Is it possible to integrate javascript with flash/a java applet/some other plugin that can create a tcp connection?
How do you setup a linked server to an Oracle database on SQL 2000/2005?
Easiest way to scrape SharePoint list data to a seperate SQL Server table?
How do you develop an application to draw, edit and save UML models in Cocoa?
Excel 2000 VBA: Errors Raised within Class Debug As If Raised at Property Call
Add a common namespace reference by default to all pages in a project
Complex builds in Visual Studio
How to delete files older than N weeks from a Microsoft FTP server
How to Query A DataGridView Using Linq
CSV for Excel, Including Both Leading Zeros and Commas
What column type in Oracle can take full range of java double values
Oracle dbms_scheduler - react to change of system date
How to tranform an Oracle SQL into a Stored Procedure that should iterate through some tables fetching a certain data field?
hibernate auto-discovery and generation of of database mappings to POJOs
How to split Oracle sql statements for ADO.NET
sharing mysql conntection between php files
multiple type parameters in haskell type classes
SharePoint: What is the max size of the multi line text field? Can I set it?
How to use Linq to set attributes based on counter
how to append name of file to end of each line in file
Subversion web based browser
UI's in Sharepoint
Dependency injection framework for Cocoa?
Open a Specified File in Excel from a GUI - Borland C++
Storing images with LINQ to SQL: Converting byte array or stream to Binary
Good database library/ORM for cocoa development
NSBorderlessWindowMask Window wont show NSPanels if not front most window
Upgrading from SPS 2003 to MOSS 2007
DataGridView Filtering OnClick Event (C# WinForm)
Debugging Cocoa app
The CASE statement in PL/SQL
Matlab multiplication of 2 vectors error
Accidental overwrite of OSX Python system framework
How to programmatically cancel an embedded MsBuild build
Getting a unique ID for a window of another application
LINQy way to check if any objects in a collection have the same property value
Differences between SVN and SVN+SSH on a Windows SVN server?
Force an svn update command to overwrite current files
Change the location of the ncb file in Visual C++ 2008 (9.0)
Upload document to specific folder in a SharePoint Document library using WebClient
IDispose - Visual Studio
SharePoint and Office Open XML interaction question
Providing a common interface to SVN and CVS
are there any commands that are usually used for comparing time in bash shell script?
Visual Studio: hotkeys to move line up/down and move through recent changes
What could cause Visual Studio / C# error MSB3105: Duplicate resources
Make Visual Studio understand CamelCase when hitting ctrl and cursor keys
Is there some way to commit a file "partially" in TortoiseSVN?
How do I create a Cocoa window programmatically?
How do I upload a document to SharePoint with Java?
Programmatically marking an Oracle BPEL task complete
NSTableView - NSButtonCell Data Source type?
Getting rid of "There is no source code available for the current location"
Need an example of a primary-key @OneToOne mapping in Hibernate
Sharepoint List View Settings
What are the factors to decide between using Core Data versus rolling out a custom model?
Multi-lingual projects in Visual Studio
How can I toggle word wrap in Visual Studio.NET?
What are some good techniques for performance testing SharePoint web parts and controls?
How can I pass a class name as an argument to an object factory in cocoa?
Trying to improve efficiency of array formula
Setting global_names parameter.
SharePoint Default Styles
How do I get the max ID with Linq to Entity?
Sql Import wizard imports 1022868890 as 1.02287e+009
Interesting usage of tar... but what is happening?
Clever tricks to find specific LINQ queries in SQL Profiler
MySQL code fails to display category name (WordPress database)
ajax and asp.net tutorials
Top 5 time consuming SQls in Oracle
AUTOINCREMENT IN ORACLE
SharePoint - Custom Dataview - Link Rendering Issues
Oracle - Select where field has lowercase characters
Is yield useful outside of LINQ?
How to make svn diff produce file that patch would apply, when svn cp or svn mv was used?
inject property value into Spring bean
Existing LINQ extension method similar to Parallel.For?
Authentication Error when connecting accessing Sharepoint list via web service
Why would Visual Studio/CLR produce a "bad" executable?
Subversion Merge Problem: Cannot reintegrate yet
Should I use self-signed certificates in general?  For SVN in particular?
Multiple QMainWindow instances?
How to install system packages into oracle?
Cross domain Ajax request from within js file.
subversion upgrade question - 1.5.3 to 1.5.4
LINQ grouping/subquery to fill a hierarchy data strcuture
Content type custom document information panel
Remove elusive keyboard binding in visual studio
echo "-e" doesn't print anything
how can i simplify an expression using basic arithmetics?
How can I force my SharePoint AjaxSmartPart to use the smaller "Release" mode javascript?
Oracle User Management
Synchronizing code with two subversion repositories
How to view load test reports by individual request in Visual Studio Team edition
Encrypting data in Cocoa, decoding in PHP (and vice versa)
How can I keep data in sync during deployment?
Forking Subversion Project
VS2008 Navigate to class definition add-in
Out to merge a collection of collections in Linq
bash if -a vs -e option
Need ideas on outputting table data to a CSV using PL/SQL in a dynamic fashion
VS2008 debugging with firefox as default browser - how to make the debugger stop/close on exit?
xls to text converter
Hibernate group by time interval
How does Apple make the info.plist display its "Information Property List"?
Is there an easy way to provide a Matlab-based Web App or Web Service?
QAbstractTableModel inheritance vtable problem
Spring bean with no id or name
Extracting 32-bit RGBA value from NSColor
How to close a file descriptor from another process in unix systems
Any have a Visual Studio shortcut/macro for toggling break on handled/unhandled exceptions?
Does Apache log cancelled downloads?
Subversion auto-props woes
Make it impossible for users to remove web parts/zones?
Test deployment for Sharepoint by multiple developers on a single server
Continue on error in loop
Hibernate and Oracle native functions
Primitive recursion
How do I get keyboard events in an NSStatusWindowLevel window while my application is not frontmost?
Connecting to Oracle from ASP.NET is very slow - how to diagnose?
Setting a publish page content programatically
Hibernate: Parse/Translate HQL FROM part to get pairs class alias, class name
remove whitespace from bash variable
mount a windows smb share on OS X as so it can be accessed by 'www' user
Querying list items and using SharePoint web services vs the object model
Subversion... pratical with a PHP framework app or not?
Primitive recursion
How do I simplify the below expressions using primitive recursion ????
Understanding the type error: "expected signature Int*Int->Int but got Int*Int->Int"
Should +initialize/+load always start with an: if (self == [MyClass class]) guard?
how can i evaluate an expression?
get users by group in sharepoint
Posix Error 14 (bad address) on open read stream in Cocoa.  Hints?
Visual Studio Tips on getting headers that are used in a given project?
SVN backup
Differences between matlab and comsol script?
Sharepoint, ajax and page title
PL/SQL: Fetching from a Cursor that is passed between two functions
Selectively remove from where clause in LINQ expression tree
Sharepoint search, redirect from OSSSearchResults.aspx to Search centre
ORACLE 10.2 Pro*C precompiler not reading header file
creating a popupwindow from html, not a file
Oracle join operator
Excel Conditional Formatting Self Reference
It there a framework for running unit tests on Apache C modules?
NSApplication delegate and Preference Panes
Subversion: How to merge only specific revisions into trunk?
How can I write an addition of two items in a string representation???
setNeedsDisplay not working?
MATLAB "C" DLL Errors
How can i add form in excel sheet
Mac OS X Terminal: Map option+delete to "backward delete word"
AJAX and forms
Embed XML configuration directly in Spring application context
MRU list in Visual studio is missing
How to free up a key combination in visual studio?
NSTableView -setDataSource not working when triggered by FSEvents
What are some use cases for various DispatcherServlet.detectAllXxx flags?
Resolving SVN merge postponed conflicts recursively
Issue with serializing Hibernate objects using XStream
How to reduce linkage time for large project written in native Visual C++ ?
How do I convert a variable to a string?
Rewrite rules - going outside the docroot.
SharePoint - Get a list of current users
Visual Studio Performance Choice - ESXi or Vista?
To Ajaxify Or Not?
Cocoa: Memory management with NSString
How much overhead does 'Update Check' have for LINQ UPDATES
Setting LinqDataSource bound DropDownList using URL querystring
Testing Workflow History Autocleanup
error outputting html with javascript
ajax architecture question
Subversion in a single picture
Using Min, Max and Count on HQL
Network Outage Causes Stored Procedure Querying Across DB Link to Hang Forever
Is there a way to conditionally run Visual Studio Post Build Steps
Cocoa Threadsafe Mutable Collection Access
Displaying a custom form on a new item event in SharePoint 3 document libraries?
Controlling drop down lists in Windows SharePoint Services 3.0 Form
IEnumberable.Except wont work, so what do I do?
SQL-WHERE TYPE Formulas in Excel
How to open a link from one web app to another already authenticated?
What are my options for running Java 6 on OS X?
Are there are any Cocoa-based Data (ER) modeling applications for Mac OS X?
URL Rewrite blanket redirect with directory exceptions
Excel - calculating durations of time data spread across multiple rows
Managing multiple asynchronous NSURLConnection connections
Is it possible to Serialize a LINQ object?
Oracle Floats vs Number
Spring <prop> tag
Excel Range describes a group of adjacent cells.  When several groups of non-contiguous cells are selected, how do you get them all from Worksheet.Selected (range)?
Threadsafe UITableView
Does this linq query runs on every iteration of the for-each loop?
Where is the Location of Microsoft.Sharepoint.dll
Is there a graceful way to stop svnserve -d
LINQ: Check whether an Array is a subset of another
survey results in sharepoint
svnserve with LDAP
What type of scope does Haskell use?
Is Hibernate good for batch processing?  What about memory usage?
How does Linq work (behind the scenes)?
Check to see if Visual Studio can load an assembly
CAML queries: how to filter folders from result set?
Cross-site AJAX requests
how to generate Excel through Javascript
System.Net.WebException :System.UnauthorizedAccessException: Access to the path denied
In Drupal, how can I create a front page with a set of menus as the content?
How to use apache mod_rewrite and alias at the same time?
How to use dependencies of C++ libs in Visual Studio regarding the header path
Is it possible to start an external program from the target directory when debugging?
Integrating Spring Webflow 2 and Apache Tiles
SharePoint (MOSS 2007) successful forms authentication redirects to machine name
Do you ToList()?
"Session closed" error when trying to get a blob from DB using getBinaryStream()
SharePoint Web Parts
How can I set up an LDAP connection pool in a JEE Container?
How to know a QTreeWidget selected item?
How can I make only some folders show up for certain developers with SVN
Sharepoint Calculated Field Function Reference
How to timestamp request logs with millisecond accuracy in Apache 2.0
What are the uses of svn copy?
Case-insensitive KVC in Cocoa?
VS2010 Extensibility - how different is it?
Apache2 won't start - Mac OS X - Passenger
What causes svn commit to fail and report a file/dir as obstructed?
How can a SVN repository become corrupt?
How are the classes in the Sketch example AppKit application separated into Models/Views/Controllers?
Visual Studio - show all calls to a function in source code level
Building a scala app with maven (that has java source mixed in)
What are your favorite, but less obvious, Visual Studio 2008 tips and tricks?
Drag and drop .cs files not using "Add As Link" in Visual Studio
FileUpload Using Ajax In ASP.NET With C#
Use Apache behind Proxy
Free PHP editor for Mac?
Hibernate and Spring transactions - using private constructors
Using Linq with stored procedures
How can I clear the Warnings sections of the error list In VS2008?
How do I dump one project out of a SVN repository which contains multiple projects
Implementing Forum Live View with Ajax and JSP
Is it possible to integrate ajax toolkit into mvc appliocations?
What is First and Second Level caching in Hibernate?
delayed call, with possibility of cancelation
Oracle table change monitor
How to I launch an on-screen keyboard from my application on Mac OSX?
Visual Studio IDE layout tips
How Can I Troubleshoot My Custom URL Scheme?
Why does Oracle require TO_NCHAR when binding SQL_C_WCHAR text via ODBC
SharePoint - Change Themes Style Sheet
What is the optimum number of projects in a Visual Studio 2008 solution?
64-bit Qt and Postgres in Windows
Global Variables in Cocoa/Objective-C?
Remove duplicates from bash history
Visual Studio 2008 sometimes won't open .aspx html markup
Do you use any of the features in the various Visual Studio 2008 Team editions?
NSString's initWithData:encoding: return type issue
Oracle 10g ODBC: SQLBindParameter(SQL_BIGINT) succeeds, SQLExecute fails, but there are no diagnostic errors
Bazaar (bzr) integration with Visual Studio
Are subversion externals an antipattern?
Is there a way to programmatically concatenate excel files?
Which do you like - Visual SVN or Ankhsvn?
is ther a drupal function to jump out of the page rendering process and return a page not found?
Unable to commit to Subversion
Using Apache's mod_auth across multiple sub-domains for single sign-on?
Does anyone know the .net odbc driver connection string for excel 2003's xml spreadsheets?
How do I find how much SVN traffic I'm using?
How can I remove the first line of a text file using bash/sed script
JavaScript developer looking for insperation from frameworks such as cocoa
iPhone Dev: passing object from controller to a view
When is the difference between quotRem and divMod useful?
SVN - How do I change the HEAD to a previous revision
How to bind a key to sigkill in bash?
Automatic tracking of build number in VS 2005?
import text file containing line breaks into excel
What do you use (free) to format C# code?
"does not contain" in CAML ?
Database design - Should a Date be used as part of a primary key
How can I merge in a new folder structure to SVN?
Can I create "Solution" level items in a Visual Studio Project Template?
LINQ: Max or Default?
List all files changed by a particular user in subversion
Adjust Sharepoint URL field length
Are there any add-ons for Visual Studio to help manage todo comments?
Reducing CPU processing time by using nice?
spring bean configuration
Haskell Interactive
how do widgets like "http://sharethis.com/" make what seem to be XSS calls
Book / tutorial / reference on Haskell for rusty Haskell but experienced functional programmer
How to Install Reporting Services Report Viewer WebPart?
Make Visual Studio's Find in Files default to the project directory?
Spring MVC
Are LinQ Queries above different LinQ providers possible?
How do I get each line from an NSString?
haskell function application
How do I get bash completion to work with aliases?
Timesheets: Retrieve data using SQL, LINQ or class?
How to speed up sharepoint development in Virtual PC?
What is the maximum password length in Subversion?
Moss 2007 SSP Error "Search application '{0}' is not ready."
html getting garbled from php
SharePoint (MOSS 2007) remove user
How to use app.config with Visual Studio add-in?
Using LINQ to query flat text files with fixed-length records?
What to do about the solution explorer and getting around? Suggestions and improvements!
svn: Path does not exist in revision
How to drop and create new repositories with as subversion server?
Linq to Sql query using "not in"
method-invoking Spring bean
How can I implement a global RewriteCond / RewriteRule in Apache that applies to all virtual hosts?
Subversion: Expected format '3' of repisotory; found format '5'
Easily using  Excel data in SQL Server
Pixel perfection with UIButton to cover a UITableViewCell
How can i have two concurrent web apps running on VS2008/VSS8.0/ASP.NET/IIS for a trunk and branch version?
SharePoint site security:  how can I monitor changes?
Problem refreshing tables in the LINQ to SQL designer
VS2008 Windows Form Designer does not like my control.
linq to sql:  join multiple columns from the same table
parsing a line in bash
How to automate Matlab/Simulink/Real-TimeWorkshop  code generation?
hibernate: LazyInitializationException: could not initialize proxy
lazy loading some config params, trying to come up with a pattern in Scala...
Remove Apache
Need skeleton code to call Excel VBA from PythonWin
Better way to revert to a previous SVN revision of a file?
Unable to build 32-bit Qt Mysql plugin with MinGw
Web Part Feature and Reading XML File
How do I Get the Autcomplete Control script side with a Script control (ASP.Net)
writing bash script to change text and write to a log
Linq for java
Simple tutorial for Linq
What are the various files that could have PATH declarations for OSX Terminal in them?
How can I use Cocoa's Accessibility API to detect that a window is brought to front?
Is there any way to change the index of menu items in a SharePoint menu?
How can I make a setup that makes my software require administrative priviliges while installation?
"Microsoft Visual C# IntelliSense has stopped working" in project referencing F#
Encrypted web services connections and pk12 certificates
Setting the NSBrowserCell image using bindings?
Another LINQ Pivot Problem - Convert SQL Script to LINQ
Visual studio - is there a way to select multiple files and wrap a namespace around each of them?
Javascript AJAX function not loading
Version control of MDF files
Workflow Auto Cleanup timer job does not run
Creating mdf file from sql script
Programming visual studio macros
Best reflection of extract-interface refactoring in subversion
How do I programatically restart a system service(not apache) from apache in linux?
How can I perform a reverse string search in Excel without using VBA?
Open a file in Visual Studio at a specific line number
rewrite this RewriteRule
Qt: set a default cursor for an application
SVN/Tortoise - Label generation
Best way to let third-parties work on your site
Can apache's ProxyRemote be used to proxy HTTPS requests to mongrel for processing?
Excel ODBC and 64 bit server
How bad is ignoring Oracle DUP_VAL_ON_INDEX exception?
What's the difference between a CoreAnimation Layer Backed View and a Layer Hosting View
Can you call one Drupal views template for multiple views?
Problem connecting to a remote database using hibernate
How do I access the data passed back from a workflow association form?
How to Create a Managed Path through SharePoint Object Model
How do I find a complete list of extensions installed in VS2008?
Signal and slott connection in .ui
undo redo with an auto delete mechanism
How to access to parent widget on qt?
Qt commercial licenses?
LINQ across multiple databases
Clean document roles in a Doc Library
Getting data from a QTreeWidgetItem inherited class
ApplyWebConfigModifications not working in the Farm
How does visual studio determine what to copy to the output directory with multi-project solutions?
qt/c++ casting question
Changing Mac OS X User Password Programmatically or via Script
Does this sound like a good idea? ( svn / version control / webdev / deployment )
a newbie question on Linq To Sql
Pattern matching characters for svn:ignore
Cannot display measure variance in Excel pivot table
Create a colored bubble/circle programmatically
How do I keep an NSPathControl updated with the selected cell in an NSBrowser
Displaying foreign key relationships in Oracle 9i
how do I create a dump file from my subversion hosting account?
How can i represent many to many relationship to the same table/entity in hibernate?
How do I escape an ampersand in a javascript string so that the page will validate strict?
Oracle linux front end
"wget --domains" not helping.. what am I doing wrong?
UTF 8 from Oracle tables
Apache rotate Access and Error logs
How to wait in bash for several subprocesses to finish and return exit code !=0 when any subprocess ends with code !=0 ?
Excel Interop - Efficiency and performance
how do i get a count of columns that contain data from excel
Can I automatically increment the file build version when using Visual Studio?
Identifier for win64 configuration in Qmake
Using an Alias in a WHERE clause
How to upgrade a long running SharePoint Workflow already in production
Encapsulating LINQ select statement.
Storing Feature Configuration within Sharepoint
Identifiers in a one to many relationship
What causes Visual Studio 2005 Out-Of-Order Command Line Builds?
Identifiers in a Diamond Relationship between Tables
Sharepoint stripping HTTP Headers
QVariant and qRegisterMetaType question
How can I use the "Publish" function in Visual Studio 2008 without erasing the contents of the target folder?
Example of using AuthType Digest to authenticate a user once across sub-domains?
Explanation of “tying the knot”
Porting JDBCRealm from tomcat to OC4J
What are your favorite programming-related academic papers?
Does ODP.net close a ref cursor when the connection closes?
Best project format for VS2005 + SharePoint deployment?
GHC + wxHaskell on Windows
(Visual)SVN ignore files by Regex
Linq to sql error with identitiy increment field
How to create a task in SharePoint with c#
IE6 Table cell alignment problem with ajax
A good place to find Interface Builder plugins…
Is there a non-scripting language for Linux/Apache?
Do I have to use InfoPath forms for every task within a SharePoint workflow?
Relative Path in Subversion external configuration
javascript not working, no errors
How to set up a not-local svn-server?
Can I see a log of who did what with my subversion server?
How to determine if a file exists in a Sharepoint SPFolder
Can you add a big flash banner to the top of a Wordpress blog?
Oracle record history using as of timestamp within a range
Weird VS2008 Intelliesense problem
Crashed SVN repository
Hibernate: How to make Hibernate delete records from child table when deleting parent if child is linked to parent with many-to-one?
Can you create a "Comments" section in a SharePoint wiki?
Case senstive validation in Excel from Named List
Mixing Qt and Boost
Sharepoint Conditional fields in Edit.aspx
Output library project XML to asp.net bin folder on build?
Subversion - Move Repository
MSSQL to Excel 2007 - New Lines
Using fields from a 'lookup-ed' sharepoint list
Using Revision Control  for home development
Visual Studio: How to debug a program using Visual Studio?
Excel 2002 Add-In not loading when the application opens
oracle: how do I get the sequence number of the row just inserted?
Can I hide a directory/path from Launch Services?
Is there ANY way to suppress the browser's login prompt on 401 response when using XmlHttpRequest
App Servers vs. Spring
Recovering from an unfortunate "svn copy"
Possible to override site creation in Sharepoint?
oracle left outer joins not showing right null values
adding oracle's timestamp to query results
VS2008: Launching the executable for a project that isn't the active project in a solution
Can you send dynamic data to a processing applet?
How to I change the main menu in Cocoa?
Is it possible to sort numbers in a QTreeWidget colum??
bash scripting..copying files without overwriting
How do I get both STDOUT and STDERR to go to the terminal and a log file?
Zip Code distance in excel
Why is Visual C++ lacking refactor functionality?
How To Update Data With Linq By Attach Method
Can I make a structured reference absolute in excel 07?
What is your experience with Oracle's result caching feature?
How do get the index of a table's column by using a structured reference in excel?
How do I generate an SSL Certificate with Microsoft Certificate Services and then install / configure it to work with Apache?
Oracle XE for Linux...?
stopping sharepoint workflow programatically
Connect to my Repository remotely using TortoiseSVN
Faster Insert Oracle Hash Cluster Table
shell script for replacing some files with symlinks
Workarounds to avoid trying to conditionally protect cells in a shared workbook
How can I make spotlight index markdown files?
Is linq a cursor?
Screen resolution for programming
Best way to migrate site content into a new SharePoint site
Is it possible to create a multi-server SharePoint farm in the DMZ without using a domain?
LINQ to SQL
Temporary text attributes causing massive slowdown
Case preserving find/replace in Visual Studio
loaded a subversion dump but it's inaccessible
Helper functions in Cocoa
Linq to SQL Nested IN FROM query
Using Win32 API in Qt OSE project
Debug/Release diffrence
Escaping out of the Find and Replace box in Visual Studio 2008
Where to find out the method used for excel functions
reordering an mbox file chronologically
Loop through PivotItems: runtime error 91
SVN - Not a working copy error
Why does com.mysql.jdbc.Driver take forever to open in MATLAB?
How to do this in ADO.NET Entities Framework
Why is caching answers taking LONGER in MATLAB?
Shell scripting: die on any error
Reading an Oracle Lite ODB file without Oracle Lite
Change default XML comment snippet in Visual Studio
How to glob variables in bash script
How to add and relate a node within the parent nodes add form in Drupal.
Errors in Windows Forms controls in designer view
How do I map a hibernate Timestamp to a MySQL BIGINT?
Force Full Path in the Connection String of Linq DataContext
VS2005: How to not have VS try to parse text file resources as html?
LINQ Error Invalid Column Name on Group by sum.
How to trim whitespace from bash variable?
What is the most elegant way to remove a path from the $PATH variable in Bash?
Oracle function concurrency
How do I find the correct case of a filename?
Eclipse keyboard shortcuts broken in 10.5.6
LINQ GroupJoin innerKeySelector/outerKeySeletor issue with two DataTables
Sorting IQueryable by Aggregate in VB.net
RSS viewer in SharePoint strange
How do I start with working Sub-Version + Delphi?
Calculating Connection/Download Speed
C stack overflow on Project Euler Problem 27
Making Excel macro for fast data entering ::: VBA ::: Excel :::
Runtime error 1004: Application-defined or object-defined error
Forbidding SVN commit lacking description
Cross join (pivot) with n-n table containing values
Linq with custom base collection
Print from Visual Studio Object Browser
Oracle SQL - Parsing a name string and converting it to first initial & last name
Visual Studio hangs on build
How to alter sharepoint workflow task status?
In which process to Sharepoint 2007 Workflows run?
PL/SQL function to return string with regexp special chars escaped
.htaccess redirect with fragment
Cocoa Interface Style
ajax php variables in javascript
How do I do "svn st" in AnkhSVN for Visual Studio? -no text-
Changing terminalinterface command after showing it on qt/kdelibs app
What is the best way to write a wrapper function that runs commands and logs their exit code
How do I disable ms query's auto wrapping of column aliases with quotes in excel 2007?
Best practice for SVN tags?
How to automatically sort a QTreeWidget column?
Performance of dynamic SQL vs stored procedures on Oracle
Can entire page be developed out of ajax in asp.net 3.5?
AJAX calendar extender idsplay issue in Safari
Avoid expansion of * in bash builtin function let
LINQ, iterators, selecting and projection
How do you count the words in an array of strings with LINQ?
Hide categories that have no products magento
How to do joins in LINQ on multiple fields in single join
Linq validation non nullable properties
Automatic migratiion between different Persistent backends
What happens to oracle sequence in a disaster recovery?
What is a solution folder in visual studio
SVN Update problem in Eclipse
Is there a recommended number of lines of code per file?
SVN Error - Not a working copy
Oracle TO_DATE headache
problem in ajax hyperlinking
Apache Web Server Redirect Post Request
How do I create a multiple tab Excel workbook on a client machine?
Will an svn:external subdirectory sync with its HEAD revision upon every 'svn update' to the parent working copy?
is there an argument to know you're on a views list page?
(QT/kdelib)  how to know the end of a command in KTerminalInterface?
Should I keep solutions and features in a 1-1 ratio?
refactoring the OrderBy expression
jQuery and JSON
Visual Studio - Publish to multiple locations?
What are all these Visual Studio 2005 files for?
PL-SQL: getting column data types out of query results
SharePoint Permissions - Repeated Login Boxes
Why does my nib's window close immediately?
(N)Hibernate: core/master mappings with relationships
How to Debug Spring NoSuchBeanDefinitionException
Subversion - Merging Repositories
Sql server Newbie needs help
Can Spring Webflow 2.0's entity manager commit from subflow states?
Expand Recurring Events from a Sharepoint Calendar over WebServices?
Programmatic mail-merge style data injection into existing Excel spreadsheets?
Are There Any "Blank" Wordpress Designs?
How to check out a Subversion repository using svn+ssh protocol?
Turn this recursive haskell function into a map call
Where do theses values come from in this haskell function?
Convert haskell Int with leading zero to String
Why is Apache mod_rewrite not behaving as expected
Visual c++ 2008: how to have global settings defined in a solution
How long does it take for you to be comfortable with Haskell?
How do you do generic programming in Haskell?
Combo boxes with Hibernate
MATLAB: Using ODE solvers?
Setting both Debug and Release settings in Visual C++ 2008
Sharepoint Web Part Management
Dynamically add where clauses to a cursor in oracle
Sharepoint workflows does not start
Should the new MFC Feature pack contols appear in VS toolbox
Best Practice for Spring MVC form-backing object tree initialization
What are some good Haskell Primers/Tutorials for beginners?
Controlling how custom field types are rendered when exported to spreadsheet
Referencing Oracle user defined types over DBLINK?
Excluding subdirectories with a pattern in subversion
Subversion creating revision directories with too-strict permissions
Abstract class memory management in Cocoa
Turn these haskell Int lists into a different one
ORA-12638: Credential retrieval failed
Changing font for member variables in Visual Studio
Useful Add-In's or Plug-In's for native Visual Studio developer
Is there a way to programatically enable a widget from a plugin in WordPress?
Restricting a monad to a type class
Any difference between "current row" and "0 preceding/following" in windowing clause of Oracle analytic functions?
Oracle 9i: Synonymed Table Does Not Exist?
What font do xterms (X11) use on max osx and how can I use it in terminal or aquamacs emacs or other applications?
Adding a framework in XCode
Ajax Asynchronous in IE - Error "The Data Necessary to Complete This Operation is Not Yet Available"
How make difference between working version control directories?
oracle materialized view refresh time
How do I know you have logged in a Sharepoint WebPage?
Best way to simulate "group by" from bash
Looking for info on custom drawing of interface components (Cocoa)
How save XPathExpression result to separate XML with ancestor structure?
Launch safari from a Mac application
Non-mathematical use cases for functional programming ?
Visual Studio 2008 Fatal Execution Engine Error (7A2E0F92)
Do I still need to learn about managing memory now that Objective-C/Cocoa has Garbage collection?
Creating relationships between posts in WordPress
How to update SPItemEventReceiver assembly version for a list in SharePoint?
Rotating a Div Element in jQuery
Fonts in pdf documents screwed up when generated with latex (specifically, pdflatex) on mac osx.
What are the differences between using an iframe and ajax to include the contents of an external page?
In Mac OS X, is there a programmatic way to get the machine to go to sleep/hibernate?
What is the best way to model an Association Class in Core Data?
QX11EmbedContainer and QProcess problem...
install EventFilter on QWidget (qt4.4.3/kde4)
Globalizing source code
JSP-based Templating with Spring
Apache giving a 400 Error on a FastCGI VirtualHost
How useful is NSObject's isMemberOfClass: method?
Using LINQ how do I have a grouping by a "calculated field"
Can someone explain source (versioning) control to me?
Graphic effects library for Core Graphics?
Drupal How to see document attached to Node for anonymous users
Implications of foldr vs. foldl (or foldl')
How to make warnings persist in visual studio
is JFig language syntax efficient and clear (and better than Spring-Framework's XML DSL)?
SVN (mod_dav) 403 FORBIDDEN OPTION request
Visual Studio and the build for anycpu option
Best toolkit for new Web application (odd requirements)
SharePoint admin
LINQ - Update null integer data field
Drupal Aggregator input format
Linq SubmitChanges not updating decimal fields ... why?
How do I deploy an Oracle database?
Extending Forms Authentication Timeout When Making AJAX Calls With jQuery
Is there any way to silence the 'hold' function in Matlab
NSTask and which not finding my installed git location
Outer Joins and Linq
Hand Coded GUI Versus Qt Designer GUI
What's the fastest way to walk through an Excel Range object backwards?
Adding to the Where clause of an Update in LinQ-to-Entities
Does LINQ use DataRelations to optimize joins?
Sharepoint as template application
How do I tell Apache which PHP to use?
How to change Visual Studio Auto Format
Is it possible to have different SharePoint web applications authenticating against different sub-domains in AD?
Conditional .htaccess RewriteRule parameter
ascending/descending in LINQ - can one change the order via parameter?
Mac Browsers - Is IE5.5 for the Mac officially dead?
How to create a dynamic Linq Join extension method
Use list item on Master Page
How do I control a job's "name" in Bash?
How do I test for an Oracle connection
Visual Studio add-on gallery?
LINQ Query - Explanation needed of why these examples are different.
When should I dispose of a data context
What is the maximum number of characters allowed in a Note field in SharePoint?
Adding a subview below my UITableView
jQuery and AJAX
How do you typically import data from a spreadsheet to multiple database columns?
Exporting Excel cell data to database via Excel macro?
Wrapping text inside a bound field in SPGridView
In excel automation, how to gracefully handle invalid file format error upon file opening?
Identify a table with maximum rows in Oracle
Oracle: How can I programmatically arrange to have my current connection killed?
sharepoint permition on apple computers
Access Denied to all SVN Directories
rebuild indexes oracle 10G
how can I search an svn repository for the existance of files in any revision
Show home in breadcrumb navgation in Document Library in My Site in SharePoint
SVN Mergeinfo properties on paths other than the Working Copy root
Best way to implement realtime UI updates like SO's 'new answer' notifier?
Is it possible to enable ClearType on Visual Studio only?
how do you add an existing directory tree to a project in visual studio
Haskell, Lisp, and verbosity
How do I draw a badge on my Dock icon using Cocoa?
What's the easiest way to create an array of structs?
Can Spotlight index a MacFUSE filesystem?
How Can I add additional functions to Visual Studio's Server Explorer?
When does using structs make sense in cocoa?
Storing Dates in Oracle via Hibernate
OSX - always hide certain files
Detect OS from a bash script
Getting the row of a NSButtonCell
USB (PNY 4GB) suddenly appears empty - mounts, but name is strange, files not there
McAfee deletes code from VBA module
Adding related data with multiple LINQ to SQL DataContexts
Save entire desktop state?
Looking for Matlab to F#/C# Script Convertor
What setting might be causing an AMP server to only allow 1 request at a time per browser?
save graphs in Haskell
Migrating from SVN to Perforce -- Tips?  Experience?
Visual Haskell 2008
When should I use $ (and can it always be replaced with parentheses)?
How do you get a minimal SDL program to compile and link in visual studio 2008 express?
Allow mobile access to an InfoPath form on a forms server/sharepoint instance
How to get google page rank and number of searches in excel sheet
How do I get controls on an NSPanel to look correct?
MATLAB settings - stop if errors
How do you use mod_rewrite to move a site down a sub directory?
LINQ- Combine Multiple List<T>  and order by a value (.Net 3.5)
Visual Studio Attach to Process
Is it safe to commit more files as a pre-commit hook
Ajax Toolkit ReorderList Two components with the same id 'componentid' can't be added to the applicaiton
Mutual recursion -- can someone help explain how this code works?
How to give NSWindow a particular background color
How to debug "Unexpected debug information initialization error -- 'Failed to find a required export in the runtime.'"
Add date without exceeding a month.
Does it exist an API for "International Settings" in Visual Studio?
What is the "Task group" field in a SharePoint Task list for?
How do you change the ListTemplateID of an existing SharePoint list?
Loading data into a Cocoa view before the application loads
How can I set the schema name used by hibernate entities at query time?
Displaying code snippets in Sharepoint wiki
A useful example of when to use vsize function instead of length function in Oracle?
Auto complete by end/middle of line in bash
os x: sending mail to localhost
Long-lived connections (asynchronous server push) with Apache/PHP/Javascript?
Visual Studio Performance with External Hard Drive
Parsing unsupported date formats in via Cocoa's NSDate
How to Capture / Post system-wide Keyboard / Mouse events under OSX ?
Subversion merge Trunk to Branch
Visual Stuido: Make view code default
Create an Excel macro which searches a heading and copy-paste the column
Office XP Shared Addin VS 2008
How to put more than 1000 values into an Oracle IN clause
Testing in Visual Studio Succeeds Individually, Fails in a Set
Linq and DeleteAllOnSubmit pain
Are there any good drag&drop AJAX web app toolkits out there?
ASP.Net ScriptControl - Add the Javascript get_events method : Possible?
ASP.Net ScriptControl - Call one method from another
Adding Sort Keys and Filter to Oracle Stored Procedure
Display os x window full screen on secondary monitor using Cocoa
examining Subversion history of deleted file
How to use Office from Visual Studio C#?
Naming convention for Qt widgets
Filtering Null values in Select
OS X: creating or extracting preview(.jpg,.png) of .eps file
Show a list of words repetited in haskell
Is there a metadata exclusion filter for the SVN DIFF command?
Using Git in a Company?
exersise in haskell
onreadystatechange function not being called
What does the Alias attribute of FieldRef do?
Javascript/Ajax - Manually remove event handler from a Sys.EventHandlerList()
How best to convert a SharePoint multi-user field string into an array of SPUsers?
Free SQL Query generator tool for oracle database?
Why library name gets an additional 0 is its name?
Viewstate error on SharePoint custom site page with SPGridView
Best file system to transfer 5+GB files between OS X and Windows on removable media
Oracle: how to use updateXML to update multiple nodes in a document?
In Subversion can I be a user other than my login name?
Typed FP: Tuple Arguments and Curriable Arguments
Insufficiente privileges when creating a trigger for a table in another schema
comparisons of ajax libraries
In-place editing, version control - what's your solution?
How do I add a file to Subversion that has the same name as a directory that was deleted?
Problems with Matlab javabuilder and memory
Automatically adding .Net code comments
Ajax Response from  CGI program
PyQt: getting widgets to resize automatically in a QDialog
pl/sql REPLACE() function isn't handling carriage-returns & line-feeds
How to move autocompleted closing tag in Visual Studio
[bash] Fill placeholders in file in single pass
Syncing a Core Data Model With A Web Service
HibernateTransactionManager(Spring) with multiple Session Factories
[bash] Escape a string for sed search pattern
eliminate sort order on Data tab of SQL Devloper table view.
What is your code maintenance strategy for custom SharePoint assemblies?
Oracle Database to Class Diagram
Determine if a sequence contains all elements of another sequence using Linq
hibernate criteria - querying tables in n:m relationship
With svn how do I add a log message to trunk when creating a tag?
How can I add a link to the SharePoint "create" page?
Is there a foreach in Matlab?  If so, how does it behave if the underlying data changes?
Cocoa NSDocument: getting autosave to work
Idiomatic Scala Map manipulation
llv8call on Mac OS X - 2nd try
Linq to SQL: order by value in related table
Compare integer in bash, unary operator expected
Running a Socket Server in Cocoa
automatically execute an Excel macro on a cell change
How do I prevent a subversion update with no changes from causing IIS from recompiling the website?
How to force SharePoint tasks to be editable by "Assigned To" only?
LINQ Anonymous Types + MVC Views Help
Protecting your images, CSS and Javascript files from being used by external sites with Apache?
Table per Concrete Class Hierarchy in Hibernate
resolving svn binary conflicts
TortoiseSVN can't connect to machine in workgroup
How can I change the SID or an Oracle XE instance.
How do I tell rsync to run only if the destination directory exists?
build argument lists containing whitespace for other commands
How to create a series of dates in Cocoa for a week
How to handle this exception?
Possible to call Oracle FUNCTION from .Net using Enterprise Library?
Is there a fast way to change tabindexes on a form with lots of controls?
Designing sharepoint pages - what can I use?
Query about design guidelines for application development.
Does Oracle Applications API expose Web Services? (that can be called from .NET?)
Haskell parser error in where clause
How haskell tail recursion works?
Creative uses of monads
High performance product catalog in asp.net?
Sharepoint: Is there some OOB way to delete provision files?
LINQ ISNULL
Fastest way to navigate through files in TextMate?
VSTS Database Edition and the GDR project structure
Simple approve/reject form for SharePoint workflow?
SPContext.Current.Web.CurrentUser returns misleading value
How to know which URLs are mapped in the current servlet context in a Spring 2.0 Controller method?
How composite function with arbitrary arity in Haskell?
Performance of Dynamic SQL with Bind vs Normal SQL within Package
Linq vs. database views
Problem with QVariant/QTreeWidgetItem/iterator on qt4.4.3
SharePoint Permission Levels in Production for Developers
How can I select random files from a directory in bash?
Visual Studio solutions, do you nest them?
ASP.NET MVC and JQuery get info to controller
How to remove a file/folder from a SVN repository and add to ignore list
How can I change the commiter of an old revision in SVN
Need Visual Studio macro to add banner to all C# files
What's the difference between .bashrc, .bash_profile, and .environment?
How to repace ${} variables in a *nix text file
Visual Studio + Crystal Reports + SourceSafe = auto checkout
how to call the c static library in a cocoa app ?
Inherit existing web parts and override methods
Is there any way to block files being committed to SVN repository
How can I suppress the output due to a SIGSEGV or a SIGFPE in a Fortran 90 program?
Current user in Magento?
How to create a binding for NSApp.dockTile's
Getting a Signature Mismatch Error when Compiling Even though it Matches in VS.NET 2005
is it possible to print all reudctions in Haskell - using WinHugs?
Can Hibernate return a collection of result objects OTHER than a List?
Enumerations in Hibernate
Returning Oracle ref cursor and appending multiple results
Microsoft provider for Oracle and positional parameters
SVN best-practives - working in a team
How to move a single folder from one Subversion repository to another repository?
Share Sharepoint lists across sub sites
Visual Studio - rewrite / lifespan
Stop echoing ^C to terminal
Using Alias in Apache ONLY if local directory not present?
SharePoint 2007 Approval Workflow - Any other person can approve requirement
how to do subquery in LINQ
Best resource to learn application programming? (.Net/Cocoa/etc)
Drawing on desktop in Mac OS X
Code freeze in SVN
Which is the best IDE for Scala development?
Binning in matlab
Cocoa/Objective-C - Can i somehow see the implementation files?
Screen scarping through AJAX and javascript
Difference between checkout and export in SVN
Windows Backup for SVN Repositories
Sharepoint Document collaboration
Possible to load a web part inside another?
Parsing XML from an HTTPS URL using NSXMLParser?
[Visual Studio 2003] Setting environment variables in pre-build event and using in compilation step
Most efficient AJAX toolkit?
Loop through PageField in OLAP Cube [PivotTable]
Run custom code on login
Append text to stderr redirects in bash
How to make file show when opening Visual Studio solution
Mac OS counterpart to Sysinternals and Powertoys
Performance tuning in Cocoa application
Drawing a line in Visual Studio .net at design time
Programmatically editing Sharepoint Wiki content
Where is the Content Source Name in the SSP Search Database
Full Linq Query Instead of Lambdas with Fluent-NHibernate?
LINQ to SQL Query Syntax
Visual Studio to Make
Should I use NSDecimalNumber to deal with money?
To upload an excel file as a clob
Is there a way to enable / disable constraints in db2 v7?
Removing rows from QTreeWidget (qt programming)
Convert asp.net project pages from Windows-1251 to Utf-8
How can a bash script know the directory it is installed in when it is sourced with . operator?
Function names and parameters in matlab variables
How to create hyperlink in Spring + JSP
How to display only taxonomy terms with nodes associated to in Views 2?
Will Oracle optimizer use multiple Hints in the same SELECT?
Regular expressions in Cocoa / Objective-C.
Haskell REST/GDATA API library
Spring AOP: applying properties through the aspect
Simple string parsing in Cocoa / Objective-C: parsing a command line into command and arguments.
How to keep the installer's version number in sync with the installed assemblies' version numbers?
Problem with "not (a, b) in (select ...)" in JPA query using Hibernate EntityManager
How can I automatically enable content approval on a SharePoint list?
Ruby on Rails Ajax rubberband
Attaching to child process automatically in Visual Studio
Java Swing or Java Qt?
Removing directories with spaces with bash
how to get the filepath when drag it from finder to a webview?
Which plugin do you use for using SVN inside Visual Studio
How can I pass structured data to my (F)CGI through Apache?
com.finder.desktopservices asks for admin password when copying files
Spring and Hibernate, Lazy initiation problem
Protected Sheets in Excel Service
Collapsible member events in Visual Studio designer
Which way to go in Linux (Qt or KDevelop)
How do I add an Microsoft AJAX auto complete textbox to an existing ASP.NET 3.5 SP1 web application project?
TOAD vs AquaFold - Connecting to Oracle
Oracle TNS names not showing when adding new connection to sqldeveloper
How to wire Interdependent beans in Spring (Deferred property binding)?
Why doesn't intellisense show the appropriate methods according to what I am passing in?
Navigating backward and forward with the mouse in Visual Studio 2008
How do I customize the auto commenting text in Visual Studio?
Converting small-ish Oracle long raw values to other types
Visual Studio Shortcut for Automatically Creating Constructors from an Inherited Class
Running out of DB connections using LINQ to SQL
Programatically enforce capitalization in Visual Studio 2008?
PyObjc vs RubyCocoa for Mac development, Which is more mature?
Obtaining a Mac's System Profiler data from shell
Is Drupal ready for the enterprise?
Best way to use Subversion as a project communication tool?
Which is more efficient in Haskell; pattern matching or nest if/switch statements?
How do I create NSColor instances that exactly match those in a Photoshop UI mockup?
Better (non-linear) binning
Subversion: How to retrieve files changed in range of revisions?
OSX: Environment variables pointing to application bundles?
Attach to IIS7 with a macro?
Is there an alternative of ajax that does not require polling without sever side modifications?
Extract substring in bash
VBA code for SUMIFS?
Setting the umask of the Apache user
Slow "Find All References" in Visual Studio
Visual Studio shortcut for showing dropdown of availble Enum values for function argument
How do I configure jEdit for Scala projects?
auto-detecting components using spring annotations
Is it safe to assume that Spring MessageSource implementations are thread-safe?
SharePoint "user does not exist or is not unique" error, on site restore
Macintosh C Creating a navigation window to choose an app
Are there alternative methods for saying 'next' in a pl/sql for loop?
Apache rewrite
What do you deploy to clients SVN branches or tags
How to get rid validation warnings
web service being called twice with jquery ajax function
ORA-28579: network error during callback from external procedure agent
Doing Forms With Just Windows SharePoint Services 3.0?
shell script templates
Oracle: What does `(+)` do in a WHERE clause?
how can i add two projects..vs2008
Bandwidth throttling for Apache<2.2 on Windows (mod_throttle?)
How to query (LINQ) multiple table association link ?
Spring context files organization and best practices
How can I programatically change the background in Mac OS X?
Including a VB project within a VC++ project
Is it possible to have a custom webpart listen to default SharePoint search box?
Ambigous type variable error msg
Zipcode to city/state look-up XML file?
Does anybody have experience with Visual Studio 2008 on Windows 7?
Destructuring tuples in Haskell?
C# Excluding related values from a list (LINQ)
linq nested query using .contains with a bigint
How to do custom-query based collection mappings in Hibernate?
Double-logging in Hibernate
Returning a pointer to memory allocated within a function in Cocoa Objective-C.
Can I start with a string and instantiate an object of that string?
How to catch arbitrary exception in Haskell?
What would be a good way to add "friendly" column names to a LINQ to SQL model?
Link to download apache http server  source for windows
What tablespace are Oracle sequences stored in?
Updating live server from VCS
Self-referencing updates in HQL
How to draw a SURF graph without black edges in Matlab?
How to create a new figure in Matlab?
How to draw (semi-)logarithmic 3d plots? (Matlab)
initWithFrame not called, but awakeFromNib is
Function application: Why is $ used here?
Why would subversion timeout when I try to commit changes to a directory?
FTP not uploading last 4 bytes
How to get a beautiful color scale on (semi-)logarithmic 3d plots on Matlab?
Help me understand FFT function (Matlab)
What would simple guidelines would you give your developers for writing good SQL against Oracle?
Mac OS X shortcuts on Ubuntu / GNOME / Linux
Showing generic class eg Table<String> in xml comments in visual studio.
Interoperating between Matlab and C#
Is there  a way to get coordinates relative to the innermost NSView when the parent is not the window?
Using Studio's "Custom Tool" in MSBuild
When Oracle ROWID may change ?
Error "stopped because I can't continue" in SQLLoader - DIRECT mode
Username in Wordpress 2.7 Admin not changing based on user
How to make a transparent NSView subclass handle mouse events?
Getting started with Apache, MySQL, and (PHP, Perl, Python) on a Mac
Why is Visual Studios Installer not picking up dependencies
How to use CurrentSessionContext/SpringSessionContext along with HibernateDaoSupport to intercept calls to getCurrentSession()
Microsoft Office Web Components IE Security Issue
Good download manager for Drupal?
Configuring Hibernate logging using Log4j XML config file?
cd doesn't work when redirecting output?
VS2005: Assembly '<assembly>' is incorrectly specified as a file.
How can I hook up to Excel events in Javascript
How do we verify elements existence by id in SharePoint lists?
Storing MATLAB structs in Java objects
Wordpress options
Can one access TestContext in an AssemblyCleanup method?
How to get from xhtml to excel to xhtml
How do I sent users to a different "site" in Apache while also using mod_proxy?
Oracle: how to add a text node into an existing element
Oracle: How to create an element in a specific namespace with XMLElement()
How to open a launch NSWindow in Cocoa on a button click
Excel, OleDb, and Leading zeros
Export to Excel from a Repeater?
Split a collection into n parts with LINQ?
How to get a SharePoint-UserField with JavaScript ?
Pushing from subversion to web server
getting new file added to subversion with updating whole folder
Subversion as version-incrementor at each commit?
Can Web Parts in Sharepoint be moved outside of edit mode using drag & drop?
Is it possible to create autorun hybrid CD/DVD on Max OSX Tiger/Leopard?
Sharepoint 2007 maintenance and staging
update a field based on subtotal from another table
Do you think the Spring WebFlow Flow Definition format would be suitable for externalising a Web Flow for a non Spring framework?
SharePoint WebPart Packages and dlls
Which is the best book out there to learn Linq, including Linq to Entities?
Visual Basic Compiler keeps crashing
Running total by grouped records in table
SharePoint List Pre-Population
How do I (should I?) use Apache POI HWPFDocument?
best way to programmatically modify excel spreadsheets
Spring MVC tag interaction with custom tag
Is there a native excel class which allows a range to be copied and sorts/filters applied?
How to catch a unique constraint error in a PL/SQL block?
LINQ with Subquery/Group By/Join
Can I make a generic CompiledQuery that accepts multiple tables and generic types?
Filtering Custom Fields in Wordpress Plugin Dev
What are Expression Trees in LINQ?
console application - object model - database persmission
In Oracle, why do public synonyms become invalid when a table partition is dropped.
what is the best strategy  to retrieve form data? client ajax / server
How to compile a simple Qt and c++ application using g++ on mac os x?
Copy SVN Repository
How to lambda the group by data on a LINQ to Sql results?
Can I declare a Global Inferred variable in C#?
Licensing Technology for OS X applications?
Core Animation with a Core Graphics drawing
Nested Group by in LINQ
How can I access specific subsets of a large NSDictionary in Cocoa?
Using LINQ with stored procedure that returns multiple instances of the same entity per row
How to determine an Oracle query without access to source code?
How do I make the value binding of NSTokenField supply an NSString?
Custom SharePoint feature in multiple scopes in document library - shows up as duplicates
If Else in LINQ
Import multiline csv files into Excel internationally
If all my sql server database access is done thru stored procedures.....
Qt goes LGPL!  On Windows, is it good enough to use instead of MFC?
Different coloured fly out menu
How to parse rss-feeds / xml in a shell script
Are there any .NET data providers for Oracle that do not require the Oracle Client to be installed?
How can I tell if a file is busy, e.g. the Finder is busy copying to it?
Hinky Oracle Connection (TNSNAMES.ora Help)
How to recover from svn hotcopy backups
Can intellisense be exported or extracted from Visual Studio to a text file?
Getting a CGImage out of a PDF file
Left outer join on two columns performance issue
SharePoint Lists, GetListItems, XML, and VBA - I just want to crossreference!
How could I .htaccess files above current site root?
Using Oracle ref cursor in Java without Oracle dependency
Are there any known issues of VS 2003/2005 and 2008 coexisting?
Moving an arbitrary setting to a toolbar in Visual Studio
What do I need to offset the performance setback induced by use of the Spring framework?
Personal Version Controller
How to write eclipse rcp applications with scala?
Sharepoint: What happens to lists based on content type when content type is updated?
Install multiple Apache Instances
ASP.NET Ajax script registration
Changing SharePoint Site Collection Title
Temporary redirection of stderr in a bash script
Table Lookup in Excel
Bash: How to feed a command with the multiple results generated by one subcommand
How to run just one ASP.NET Development Server in Visual Studio 2008?
How do I map a CHAR(1) to a boolean using Hibernate for Java?
Hom to change default nls_date_format for oracle jdbc client
Access X11 display from empty environment (bash)
Retreiving Values From Excel Merged Columns
SharePoint: Why does a content deployment job customize all my master pages?
GLWidget in QT only updating on mousemove
F6 for compiling?
Hide/Show controls with AJAX
Accessing Oracle DB through SQL Server using OPENROWSET
lambda functions in bash
Automatically attach vs2005 debugger to a child processes
Encoding CGPoint struct with NSCoder
Visual Studio tip
Deploying a Custom Field Types to the bin directory
Wordpress Category ID vs Eval Issue
ajax in each time or load everything at once
Linq to Sql Deferred Loading
Keep indentation of wrapped lines in Visual Studio 2008
What is the LINQ to XML equivalent for this XPath
Oracle 9i: Supposedly missing right parenthesis
How to set programmatically two different Excel formulas for every other
Auto-sync Visual Studio's Class View
What is the defirence between DoS and Brute Force attacks?
How can I use GDB from inside Visual Studio C++ (Express) to debug my GCC Makefile projects?
Can any have the information about the Apache Roller Weblogger software
Need help in resolving error in predicates for And operator in LINQ
How to unit-test a file writing method with Visual Studio's built-in automated tests?
Where is the ASP.NET MVC AJAX documentation?
Minimal Qt executable-size
Pascal syntax highlight in Visual Studio ?
Custom spring scopes ?
How to average time intervals?
Best way to track and enforce peer reviews before commit
Limit number of concurrent connections in Apache2
How to get column info from oracle table you don't own (without using describe)?
How do I make Microsoft VCC crash out on the first build-error?
Upload files to Sharepoint document libraries via FTP
How to make a visual studio add-in that cannot be unloaded?
Format cell color based on value in another sheet and cell
Mysterious cosmetic Visual Studio Editor issue
When is an NSPersistentDocument's data store moved to final save location?
Sharepoint problem saving a file over an existing file in a document library
How to configure Visual Studio not to give UAC prompt on each run?
LINQ to SQL
How to stop Visual Studio from automatically creating solution files
Hiberate problems, jdbc IDENTITY_INSERT is set to OFF
Creating a dual Mac/Win Autorun CD
How to maintain widgets aspect ratio in Qt?
WordPress: Useful plugins for building a user manual?
Detecting https requests in php
How to retrieve XML into Oracle PL/SQL via an HTTP Post transaction?
How to tell when a QTMovie starts playing?
Is there a good reason to configure hibernate with XML rather than via annotations?
Qt: Erase background (Windows Aero Glass)
What is MATLAB? Does it generate executables?
Shell script for adjusting image size
Subversion plugin to Visual Studio?
Visual Studio vs. SQL Server Management Studio - Your Pick
How can I determine what roles are required to access a URL with Spring Security?
How good QT under LGPL for commercial applications?
AJAX/NPH Scripts under Apache 2.2.9 - without the nph-name preface?
How to Count Duplicates in List and Sort by amount of Duplicates with LINQ
Spring - Annotation Based Controller - RequestMapping based on query string
Simple script to replace Apache's mod_autoindex with a user-friendly directory listing
Submitting a list of Items to Database with Linq datacontext
Standard diff format in SVN
Number of solutions in a visual studio solution
Can I have a hit-point in VisualStudio that skips lines?
How can I start a specific excel version in com automation?
How to import file into sqlite?
Pointcut not working with Spring AOP
How can I eliminate dead keys on Mac OS X with international keyboard?
Ajax: Partial refresh of a parent page (update a div) from "lightbox" window
Linq and retrieving primary key
NSMutableArray memory management
Determining scope of a MemberExpressions target
In cocoa, how can I display the spinning NSProgressIndicator in a different color?
how to track multiple svn branches in git
VIsual Studio - How to change the return value of a method in the debugger ?
Mixing "USING" and "ON" in Oracle ANSI join
linq to sql LoadWith limiting fields returned
Return value alternative in Managed Code
Sharepoint Requirements
Is it possible to add multiple commands to the readline .inputrc file?
Migrate from Subversion to Team Foundation Server
What's the difference between $(...) and `...`
What options do I have for reading Excel files and evaluating formulas in C#, Java and PHP?
XML Comments: To Use or Not To Use?
Sharepoint web part stops working because of Resources.en-US.resx file
apache resolving urls before looking in .htaccess
Project portal bombed after installing VS 2008?
How to explicity tell SVN to treat a file as text, not binary
How can I change the repository url using AnkhSVN 2.x
Excel: how to create a number in a column according to a text value in other column?
Directly passing html code into webkit
How do I copy a range into a temp workbook and return a reference to it with a vba function?
Oracle 10g - An invisible column?
Monitor Cocoa apps for execution of external utilities (e.g., ffmpeg) on Mac OS X ?
clear buffer cache on Mac OS X
Select a Node in a TreeView with VBA
How to encode special characters using mod_rewrite & Apache?
How to reduce memory usage in a Haskell app?
How do I cross fade text to an NSTextView and an image to an NSImageView in a cocoa app?
Visual Studio
Custom C# data transfer objects from javascript PageMethods.
Webparts compatible with "Provide Data to" webpart connection
I want to start Qt development - what basic knoledge in C++ and OS I have to own?
How to set the $PATH as used by applications in os x
BDC Paging
Creating indented text with bash
Best practices for using Subversion on a development server?
Automatic configuration reinitialization in Spring
Selecting an index in a QListView
Is there a method in PL/SQL to convert/encode text to XML compliant text?
How do I copy a range in vba?
Bash script to create symbolic links to shared libraries
Visual Studio 2008 Reports: Relative image paths?
MobileMe API Documentation
Is this implementation correct?
Subversion Merge between multiple working copies?
Mixing Static Libraries of C Code  built from different versions of Visual Studio 2002 and later
ASP.net: Can you call ModalPopupExtender from GridView's edit button?
is it possible to migrate a single component from one svn repository to another while preserving history?
How do you manage your run once sql install scripts in subversion?
When to exploit type inference in Haskell?
How would you represent EOF in bash?
Parallel processing from a command queue on Linux (bash, python, ruby... whatever)
Strange classes passed from matlab to java
Accordion control gets 'extended' when we switch to designer
Examples of Cocoa/Objective-C and Distributed Objects?
best deployment approach for VSeWSS 1.2
SVN pre-commit hook for avoiding changes to tags subdirectories
How to show a local image in the webview?
How to use SVN, Branch? Tag? Trunk?
How to implement an IFilter for indexing heavyweight formats?
Insert Tracepoint: how to set the default message?
Mouseover in NSTableView
How to create a shared document library in SharePoint that can be used in subsites?
GET parameters on ajax call (into modal dialog)
What OR/M tool that supports Linq/Iqueryable would you recommend?
HTML type drop down in excel
How to parse a "cut n paste" from Excel.
Starting and controlling two instances of excel within my program?
QCompleter and QLineEdit for multiple words
passing a datatable as a field from Oracle to .NET
Seeing a combined diff of many commits in subversion ?
In cocoa, how can I darken everything displayed in a single NSView?
In cocoa, Is there a proper way to handle overlapping NSView siblings?
What reporting is available for svn?
Why is cross-domain Ajax a security concern?
Is it possible to kill a single query in oracle without killing the session?
Array of Matrices in MATLAB
Cannot set a breakpoint in aspx page running under WSS
Hibernate Criteria API - HAVING clause work arounds
in Drupal, how to make login state consistent between browser pages and embedded XMLRPC client?
Selecting the distinct values from three columns with the max of a fourth where there are duplicates
What are your most frequently used shortcut keys in visual studio?
What is the best approach for decoupled database design in terms of data sharing?
REST Service exposed on WCF not populating parameter values
Hibernate daily builds
MATLAB: how to locate the nth appeared number in a loop?
How to create a  dataview In Sharepoint with data from a join query?
Is there a way to run an outside executable after a SPECIFIC solution is built in Visual Studio 2008?
How do I alter the #weight of the content generated by the upload.module?
upload a file to document library in sharepoint
using bash to fix maildir mtimes problem
How to instal libgluezilla for MAC OS X
How can I combine multiple rows into a comma-delimited list in Oracle?
Is it safe to use incremental rebuild for generating release build in visual C++ ?
What messaging/communication programs can be embedded into Visual Studio?
MOSS FBA never asking for creds
LINQ to SQL not recognizing new associations?
Hibernate/Spring application - export to CSV
Do I need to buy Visual Studio Professional?
Drupal form being rendered before submit action
"MouseDragged" but NSOpenGlView not refreshed until "MouseUp"
LINQ version of TOP PERCENT
SharePoint Site Design & Implementation: "Online Manual"
How do I limit the number of rows returned by an oracle query?
How to check if a figure is opened and how to close it?
RewriteRule checking file in rewriten file path exists.
Removing SourceSafe Integration from Visual Studio 6
ASP.net Modal Pop up extender and DropDownlist autopostback
How can I map out which Visual Studio Solutions use which Projects?
CruiseControl.Net + Apache
On OS X, seperating a GUI into multiple NIB files and NSView subclasses
What is good for SharePoint beginner user tutorials?
ReadOnly Property in Custom Column Types in Sharepoint
Java library or code sample to parse CTXCAT query syntax (for Oracle CATSEARCH)
How to map a custom protocol to an application on the Mac?
Subversion merging changes from a different repository
Hibernate flush doesn't update database
Spring and hibernate.cfg.xml
Lower case "k" in Cocoa
Performance Benchmarking for Apache Nutch
ScrollBar in DataGridView
Why should I NOT use the /optimize switch to compile my C# code?
making a constant heading
How to find details of Sharepoint installation programatically?
Subversion - Async development cicle... two trunks?
How do I display a ratio in Excel in the format A:B?
POST versus Ajax call
Refering to environment variable in oracle sql files on Linux and Windows
Building Objective-C App with External Framework
How to make Oracle error messages more verbose?
Excel Macro - Comma Separated Cells to Rows Preserve/Aggregate Column
How do you store dependencies of you program, and tests items deployement in your SCC ?
What does the NS prefix means?
Reading CLOB column is slow...
Using Apache proxy to foward traffic to tinyproxy
Extract all matching substrings in bash
Blinking background cell in a model
Conditionally bypassing a Sharepoint 'onWorkflowModified' activity
DataGridView/ListView - Display in an Outlook style?
What's the best way to trim whitespace from a string in Objective-C?
Unit testing scala actors
Best Practice for Subversion and Image Uploads
Crystal Reports: New Page
LINQ COUNT on multiple columns
VisualStudio-based Rich Client Platform
Querying against LINQ to SQL relationships
Writing to an iframe from NSTextView
determine platform Qt application is running on at runtime
Getting Spring Application context from a non bean object without using Singleton
Linq - what locale/collation it uses to compare objects?
map (key ,value)
Scala Programming for Android
if exists statement in sql to linq
Import to the same Subversion repository directory multiple times?
Qt Creator - Opinions and Thoughts
How to write a nice Low-Pass-Filter in Scala
Drupal problem, how to create a fast content module?
Creating CGImageContext for resizing UIImage fails in simulator
What are the File Permission Signs @ and + for?
LINQ: Using AssociateWith and Distinct together
Key-Value-Observing a to-many relationship in Cocoa
What is the Visual Studio 08 C# Assembly Information GUID setting for?
How to use NSString drawInRect to centre text?
How to make Visual Studio take automatic actions on check-in?
Best type of Visual Studio project for a simple collection of files?
Visual Studio: Preserving syntax coloring when pasting code into HTML
Rotating images, AJAX-like, in Ruby on Rails
Is there a way to make a region of code "read only" in visual studio?
Export Oracle user tables to MS Access automaticaly
Packages in MatLab for a beginner?
Upload File Directly to S3 with Progress Bar
Why do I have to copy the libmysql.dll to the apache/bin directory to get the PHP extension to load properly?
How do I create a "virtual" folder in a Visual Studio 2008 project?
How to test if a given path is a mount point
When updating from a SVN respository, is it possible to update another repository, too?
Can I move an existing Subversion repository into a new parent repository (and retain the history)?
Can I reformat HTML in Visual Studio without removing blank lines ?
Linq - sum child field value when child records query ganareted by diffrent func
Are there any Jira plugins for Visual Studio?
How can I get Apache HTTP Server 2.2 and IIS 5.1 to both work on my localhost?
SharePoint List That Pulls From Other Lists
How to detect the item restore on a ItemAdded() event on SharePoint
Duplicate SharePoint MOSS site without content
Can svn:externals be used while ignoring externals for that URL?
Apache is listening on a different port, but how do I get it so I don't have to type in the port number?
scala -> use .net (linq) and java (various frameworks) in the same program?
What's an easy way to access prebuild macros such as $(SolutionDir) and $(DevEnvDir) from code in C#?
htaccess mod_deflate does not work on shared server
AJAX browser-dependent limit on length of data sent? (SAJAX)
Calculating person's time zone (GMT offset) based on phone number?
How can an object-oriented programmer get his/her head around database-driven programming?
How to validate a user through an AJAX request?
LINQ + lightweight database, which db to choose?
How to add a file selector/opener in cocoa with Interface Builder?
Why would my ASP.NET project run on the development server when not among the startup projects?
link an Array Controller to an Array in XCode via outlets
Why do you hate sequences on Oracle?
How can I make an NSOutlineView where some of the entires are buttons?
How to customize wordpress "comment error" page
Apache alternatives to PHP header function.
i am looking for svn admin like "VisualSVN Server" for remote server?
Detecting a column with a default value using the Oracle Call Interface (OCI)
How can I tell if Voice Over is turned on in System Preferences?
How to copy data from another workbook (excel) ?
Is there any way to only update added files?
How to find and select multiple rows with macro (excel) ?
Is it possible to add Web Parts to the My Profile page of My Site?
Automated testing of VBA UserForms- tools and/or techniques?
How can I use SVNLook functionality on client machine
How to show the Logged Messages window in Xcode
Getting the Wordpress Rss file
How to declare a function in Cocoa after the function using it?
Replace HTML page with contents retrieved via AJAX
Oracle9i: Filter Expression Fails to Exclude Data at Runtime
how to add fields dynamically  when using hibernate
User gets a 403 error (user has Full Control permission)
Default News Feed on Visual Studio Start Page (C# Profile)
How do I prevent Visual Studio from renaming my controls?
SharePoint Web Part Parameters Mysteriously Disappearing
How do I restrict Apache/SVN access to specific users (ldap/file-based authentication)?
Why is my comparing if statement not working?
Is there a framewok / API I could use to export iPhone-SDK's ABRecordRef instances to vCard?
Visual Studio: How to figure out where this type is defined?
How can I divide a bound array in parts that automatically fill the table?
Shared Objects in Cocoa
Hibernate Performance Tweaks
How to create a join in an expression tree for LINQ?
How to programmatically modify content in a SharePoint Web Part?
Avoiding code repetition when using LINQ
Loads of extra space at bottom of class in Visual Studio 2008 C# Express
Dynamic LINQ on IEnumerable?
How does one write the Pythagoras Theorem in Scala?
SVN Merge help
Is there any way to avoid installing Microsoft Visual Studio 2008 Team System Database Edition to be able to build DBPro projects on a centralized build server?
Best Practices: IDE Code Color Scheme and Font
CMS for SharePoint
Limiting returned record from SQL query in Oracle
Mod_rewrite with godaddy
How to make "Tag" pages SEO'd in Magento?
Is there a way in scala to convert from any Map to java.util.Map ?
How to create a preprocessing application for indexing heavyweight formats in Microsoft Search Server 2008?
SELECT * breaks when adding columns in Oracle Application Express (ApEx) 3.0
Kill a Ajax Request in between
Using STSADM to export and import site collection
Using Visual Studio 2005 with ClearCase Eclipsed Files
How do I force a new site collection to inherit a master page?
SharePoint: Get site directory's categories programmatically
HQL Query using group by
Run Macro to Update Cells
SharePoint SPListItemCollection ReorderItems
SharePoint Feature or Physical Files?
How to add collation to Linq expressions?
Is it possible to insert a mult-line code snippet relative to the cursor position in Visual Studio?
How do I list all repositories with the SVNParentPath directive on Apache+SVN?
Tools for inspecting .lib files?
Run STSADM from ASP.NET under _layouts
Convert Oracle stored procedure using REF_CURSOR and package global variable to Postgresql or MySQL.
Self-referential URLs
Why do some setups front-end Glassfish with Apache?
How do I enter a DateTime value in the VS QuickWatch window?
Is Scalas/Haskells parser combinators sufficient?
Bind user defaults to different identifier
SVN - Reintegration Merge error: "must be ancestrally related"
Is there a recommend way to get Spring 2.5+ to autowire Hibernate domain objects
Best way to validate URL parameters in Spring MVC website?
After adding a symbolic link in a svn repository I keep receiving an error inside of that directory
What is the correct way to restore a a deleted file from SVN?
Is there a super-high-load (Ajax) chat script out there?
Notifying the user after a long Ajax task when they might be on a different page
How do you Read SharePoint Lists Programatically?
SharePoint/MOSS - Deleting other people's un-checked-in items from a list
Checking for the presence of text in a text column efficiently
odp.net tracing
How can I stop cl.exe from terminating when a user logs out?
Is Sharepoint the right platform for large ERP applications?
How can easily view the contents of a datatable or dataview in the immediate window
Visual Studio Extension to map Solution Folders to Real Folders
Best way to copy of move files with Objective-C?
AJAX/JQUERY/PHP issue...
Serialize Oracle row to XML
Why doesn't ODP.NET 11 xcopy deployment work on a machine with Oracle DB 10 installed?
Hibernate and IDs
Exception error message with incorrect line number
How do I set a surf to one color (no gradient) in my matlab-plot?
Best strategy to multiple CRUD with jsf
How to access the uiserID of the user who initiated a workflow
stsadm differential backups when directories are renamed?
Oracle: Combine multiple results in a subquery into a single comma-separated value
How to limit a LINQ left outer join to one row
Understanding / Modeling forumals from Excel.
Reducted funtionality using FBA in sharepoint
How to run Eclipse 3.4.1 on MacOS 10.5.6?
Is form display dependent on development machine in Visual Studio?
Problem in running Junit tests in eclipse 3.4.1 on Mac OS
How is SharePoint perceived in your Organisation?
Sharepoint Workflow Vs. WFF
Drawing massive amounts of data in NSView, or something else?
Visual Web Developer and multiple sites on the same FTP server
Oracle 10 optimizer from RULE to COST: why?
Does the VS disassembly window show the whole EXE?
How to create a lookup column that targets a Doc Lib and uses the 'Name' of the document?
How do I copy my entire working copy between hard drives?
Linq - Casting IQueryable to IList returns null - WHY?
Convert Visual Studio project to ASP.NET MVC
In Visual Studio can i plot my variable in breakpoint ?
Right click on sheet-tabs disabled in Excel
Looping Variable Names
Object Model Permission
DESCRIBE via database link?
Copy always to output directory does not work
Migrating a SharePoint Designer Workflow into Visual Studio Workflow
Hibernate ID Generator
Sharepoint: How to find out whether an realtive URL is available or already used by a site
How to profile methods in dependent assemblies in a unit test instrumentation performance session?
Oracle, deleting many records with child tables
Iterating over Java Collections in Scala
Using Spring Pitchfork to have JEE complaint code that runs in non-JEE container
subversion server vs. network repository access through tortoise
Problems Reading a .xlsx file?
Creating GUI application completely in QtScript, what is your opinion?
Crystal Reports chanes text to lower case.
LINQ to DATASET update with a stored procedure
How do I correct a Subversion project where I omitted trunk?
Is there a built-in Haskell equivalent for C++'s std::bind2nd?
Predicting Oracle Table Growth
Gridlines in excel through interop
Why does Visual Studio 2005/2008 keep 'forgetting' to color code and format?
What does a pipe in a class definition mean?
Map URL to MySQL databases
wordpress url resolution of subpages from within plugin
Custom NSControl target/action howto!
How do I dispose of my own sharedInstance in Objective-C?
Find Mac OSX version installed using AppleScript
How do I do date math in a bash script on OS X Leopard?
LINQ -  Is it possible with dynamic LINQ to dynamically speficy the from clause.
Pros and cons of MS Ajax vs. jQuery in an ASP.NET MVC app?
Clean URL Redirect Loop
How can I ping many subsites ~/[0, 3].html in Bash?
pcmanfm arguements; bash
LINQ to SQL - Update to increment a non-primary-key field - thread-safe
How to use Mac OS X Cocoa events for multitouch gestures
How can I have Subversion keep only the latest verison of a file?
LINQ InsertOnSubmit: NullReferenceException
multiple orderby in this linq code
MSSQL 2005: Nullable Foreign Key Constraint
Problem redirecting a C program output in bash
outlineView:dataCellForTableColumn:item: has strange side effect
MaskedEditValidator DisplayMoney doesn't show up in Composite Control
mod_rewrite runs twice?
How does one reproduce the inset text style when drawing text with Mac OS X Cocoa?
Use setTarget: message of a cell to make the target File's Owner
Implementing UpdatePanel manually
qt configuration on windows
NSXMLParser and error constants
Unable to launch the ASP.NET Development server because port '1900' is in use.
How do I make an OS X application react when a file, picture, etc is dropped on its dock icon?
disabling color correction in quartz 2d
Can I use NSURLCredentialStorage for HTTP Basic Authentication?
How do you modify existing SharePoint sites?
Easiest/best way to set up SVN commit emails?
What open source Cocoa/Cocoa Touch Frameworks are out there?
Multiple custom controls that use mouseMoved in one window...
Performance of swapping two elements in MatLab
SharePoint 404 page
How do I use subquery, groupby, max, and top in single linqToSql statement?
Svnserve VS mod_dav_svn
environment path loading incorrectly in bash
Collections from LINQ to SQL and the abiltiy to filter.
How do you transfer the execution of a IQueryable object to a IEnumerable ?
Why is the Intellisense for properties and methods of instantiated datacontext not showing?
Passing a milliom numbers from java to matlab?
What are the long-term effects of reorganising a subversion repository
Is there a way to call a subfunction while in cell mode in matlab?
Best practices for passing data between processes in Cocoa
Convert Dataset to IQueryable<T> or IEnumerable<T>
Best way to handle multiple NSTableView(s)
Mapping a bidirectional list with Hibernate
What is the hot key for 'content assist' in java editor for eclipse in mac?
What is a good book about SVN?
Apache capacity planning tool?
How do I add a third party Framework to xcode project?
HTTP GET and POST
How can I tell if I have uncommitted work in an Oracle transaction?
Using CreateObject("Excel.Application") - issues with unsigned control
Why Linq Preview for VS2005 doesn't create objects?
Direct access to keyboard events in OSX
Can I make an Apache running on Windows case-sensitive?
Excel formula to refrence 'CELL TO THE LEFT'
Unable to open repository error on Windows XP
Hibernate One-To-Many Unidirectional on an existing DB
Visual Studio: How to reference assemblies in Visual Studio?
Load Balancing, Spring Security, ConcurrentSessionFilter
Accent and case insensitive COLLATE equivalent in Oracle
Advanced link category functionality in Wordpress
Assigning text to an array
Include value of sharepoint's version column in a word document
How to plot large data vectors accurately at all zoom levels in real time?
SharePoint Solution Deployment: How do I prevent SP from resetting IIS when upgrading or retracting a globally deployed solutions?
Do NSShowAllViews and NSShowAllDrawing work with XCode 3, OS X 10.5.6 ?
What Cocoa/Core Foundation helper functions do you wish you knew about 2 years ago?
Linq - Row not found or changed
Create a new field and update a content type (and all implementations)
What do the letter suffixes on SVN version numbers mean?
how many ways can I get bash alias completion on partial substring
Multi-line PL/SQL command with .NET OracleCommand
Accessing SharePoint Web Services over Silverlight
Which is easier for beginners: RubyCocoa or ObjC/Cocoa
Differences between stock Apache on OS X 10.5 Leopard and OS X 10.5 Leopard Server?
Mapping a subdomain to a Wordpress page
Your Favorite LINQ-to-Objects Queries
Moving MOSS Shared Service Provider
Using Range Values with Find
Calling Javascript function returned from AJAX Response
Is there a tool to DB Diff on 'data' for an ORACLE database?
Authorization, authentication when doing AJAX (jquery) calls to .net web services (asmx, wcf, etc), what do I need to know?
How to throw an informative exception from AccessDecisionManager that uses voters
Custom Spring sterotype annotation with scope of prototype?
Mac OS X: Where should I store save games for a game delivered as a bundle?
How to theme a node differently depending on being inside nodereference
Why does the extract method command in visual studio create static methods?
Images do not load on website in Safari (Mac 10.4)
Oracle ORA-00600
bash: get list of commands starting with a given string
bash: get list of variables whose name matches a certain pattern
How can you make Game of life in Excel?
How to prevent VS 2008 from publishing .svn folders as part of publish process?
NullReferenceException when using Linq to XML
Drupal - Customize a create content form for a certain content type
Non-Sequential Range
LINQ to SQL - select where text like string array
Accessing I/O Catalog Class Objects
Code template's indentation is buggy for code behind files in VS2005?
Invoking Wine From Apache
How do I use the current date in an HQL query with an Oracle database?
xargs doesn't recognize bash aliases
Eclipse project not built on Mac due to 'A resource exists with a different case' error
Do I understand Ajax correctly?
Factory methods for implementations of Java interfaces wrapped with Scala implicits?
How should I use this SetSPN command when installing SharePoint
Importing an svn branch into git
How to identify where the excel file use Excel 95 or Excel 97 specifications?
How to delegate within a crontab to use another file as a crontab? aka Crontab in SVN/CVS?
Porting an application from Oracle 9 to Oracle 11 - gottchas?
Customising an NSTextFieldCell depending on the isEnabled biding of the table column
best practices for AJAX framework implementation
DO NOT TRY THIS! The following bash command will spawn processes to kernel death. Can you explain the syntax?
Why does Visual Studio want to check-out a File when open?
Update all WCF Service References in one click (two clicks would be OK too!)
Validate all ASPX, ASCX and HTML files when building
Bash completion for make with generic targets in a Makefile
Copy-paste code from Visual Studio, but paste UNFORMATTED code
Spring - binding to an object rather than a String or primitive
Aside from the Addins folder, where (and how) do VS add-ins get deployed?
SharePoint 2007 navigation and removing its delay
How assign bean's property an Enum value in Spring config file?
Facebook-WordPress comment/feedabck integration
escaping 'run' command line options in cygwin
Control 2 seperete Excel instances by COM independantly... can it be done?
yslow still not giving me an A for expires header in apache httpd even though I added them
Apacahe Name Virtual Host with SSL
Define DAOs in spring when the datasource is varying dynamically
SharePoint Workflows - How to associate with specific content types (particularly folders)?
spring not enforcing my method security annotations
Meaning of (+) in SQL queries
How to order by time and time only in C#??
How do I map a Map from an Entity to a Value with hibernate annotations?
Open dot-file with dialogue in OSX
How to order categories in wordpress?
How do you explicitly animate a CALayer's backgroundColor?
How can I tell a QTableWidget to end editing a cell?
PortalSiteMapProvider
Why is movie jumpy when I play simultaneously in 2 Cocoa views?
NSOutlineView - Auto-expand all nodes
Oracle command-line tools on Linux
Unit testing code that uses PortalSiteMapProvider
Oracle connections in Spring
How to check if a post belongs to a category in Wordpress
Organizing classes into namespace in the App_Code folder not working as expected.
Return background color of selected cell
How do you clear your Visual Studio Cache on Windows Vista
Can I select multiple objects in a Linq query
SPListItem.Properties DateTime Fields are in weird Hex format
NSNumberFormatter: plusSign vs. positivePrefix
How do I test if a column equals empty_clob() in Oracle?
Visual Studio C++ Debugger: No hex dump?
LInq - querying child collections
Stored Procedure & LINQ, Dmbl File unable to interpret the result set
Automating builds from subversion tags
Is is possible to insert an image into an excel cell via COM?
Sql Server to Excel via a Web Service
Basic Spring help
How do I get a user GUID from a selected item in a DropDownBox that is databound to a LINQ datasource?
Awesome Visual Studio Macros
Concise Haskell book
Core Data vs sqlite3
Compatibility of Comet with current technology
Find and Remove some text in Excel Worksheet with c#
How to terminate script's process tree in Cygwin bash from bash script
LinqToSQl and the  Member access not legal on type exception
Multiple simultaneous posts to DB with Linq
Insert Command into Bash Shell
How can I determine a process' unshared memory size on SunOS?
linq and object initialisation
Cocoa/iPhone: BackgroundColor and Opaque Properties
Slow deletes from table with CLOB fields in Oracle 10g
Does PartialView do what I think it should (but doesn't)?
How should one start learning web applications development?
LINQ Inner-Join vs Left-Join
Problem migrating Spring Web App from tomcat 5.5 to tomcat 6.0
Find and Replace from a Bash Command
expand data into unmerged cells
Echo spaces in bash script
Deleting Database in Linq
EBNF to Scala parser combinator
Create an URI for an application
Present tabular data on webpage so the user can directly copy it into Excel.
Smart tool (addin?) for creating class body from header file
Debugging mod_rewrite rules without RewriteLog?
LINQ (or anything) to add items from an objects list to the objects row in a datagrid?
Excel Combining Multiple Rows
VS2008 files and "start debugging"
Sharepoint refine results control only uses the current pages values.
Where are SharePoint resources strings located.
mingw spitting countless warnings about ignoring "dll import" attribute
Why can Wordpress suddenly connect to the MySQL database server once I update the host from "localhost" to "mydomain.com" when I have VirtualHosts set up in Apache?
Safe keyboard shortcut for activating code completion style functionality in Mac OS X browsers
Global Customized View for Document Libraries in Sharepoint
binding NSTextField to NSNumber
Is Linq included in .net 2010
How to Publish a SharePoint site on the internet
Linq Sub-Select
When upgraded wordpress, got an error "Fatal error: Call to undefined function require_wp_db()" How to fix?
Is there a book about using the MOSS API from an external .NET web application?
FxCop on build (Visual Studio 2008 Professional)
Allow Oracle User to connect from one IP address only
How do you create a new site template for my sites?
Sharepoint - how to set permission level to add item but not view?
How to use linux fonts in windows QT?
Backup and Restore SSP on MOSS 2007 fails due to missing .mdf files
Problems commiting file to SVN repository
How do I tell Qt to always show an editor in a QTableView?
error while sending mail
How to generate build dependencies after custom build tool has been launched ?
[self arguments] in NSScriptCommand
oracle - how to multiple statements with .NET
Hibernate/NHibernate mapping file editor
Visual Studio: What is the App_Data folder used for?
How to display a SharePoint friendly "Access Denied" message
How do you set a directory to have persistent group permissions?
Dated reminders in sharepoint calendars
How to escape extended pathname expansion patterns in quoted expressions?
Removing duplicate rows from table in Oracle
Executing a certain action for all elements in an Enumerable<T>
Best way to organize a subversion repository of many small projects
EXCEL XOR multiple bits
Is there a easy way to suppress the XML row tags of a collection in Oracle?
Setting classpath for a Java stored procedure in Oracle
Is it possible to change the step size of the built-in haskell range function or literal?
Load CSS In Excel
Linq + NHibernate: is it production ready?
LINQ dependent calculation assignment
Spring vs Hibernate
.NET projects build automation with NAnt/MSBuild + SVN
javascript or php - what is most efficient for updating?
deleting mysql records with ajax
Add codebase as reference instead of copy Visual Studio
Using SelectedItem property of ComboBox w/Linq Anonymous Type.
How to troubleshoot why Excel disables an add-in?
Tools for Ajax load testing
Drupal How to get a view to display as columns rather than rows
LINQ: Using INNER JOIN, Group and SUM
Sharepoint SSL Web.Config access issue.
Updating ASP.NET label while processing
Is it acceptable/good to store binaries in SVN?
Understanding Lob segments (SYS_LOB) in oracle?
LINQ-to-SQL select filter
Where does the tomcat axis file server-config.wsdd come from?
How to enable "Connect to Outlook" function in your custom list?
SVN resolve multiple files using bash/terminal on OS X
MOSS Web Solution Package breaks when moved
Oracle 10g express home page is not coming up
How to configure MSBuild to do some tasks only on release builds?
Does making a primary key in multiple columns generate indexes for all of them?
How to enforce one-and-only-one concurrent logon per user with Oracle SSO?
What is the best column for storing XML in an Oracle database?
How to add "help"-text to a mex-function?
Read attributes values with linq
How many temporary extents is my oracle 10g session using?
Why does Visual Studio debugging mode does not work properly (performing F5 when F11 was pressed)
SharePoint through Web Client Service (webclnt.dll). CreateFile fails
Remember window sizes and placement when unplugging and replugging second monitor.
How do I update all svn:externals references after a server migration?
Making hibernate not include fields from joined tables in select clause
LINQ injecting Unicode Characters
Dynamic DNS on your own server
how do I get SQL string from an HQL query?
Reloading/Refreshing Spring Configuration File without restarting the Servlet Container
Semi-editable Files (eg config files) and version control - best practices?
How to collect spring properties from multiple files for use on a single bean
app pool identity - farm admin
SQL behind an external data query in Excel
Team is Going from XP32 to XP64 for .NET Development - Any Gotchas?
Sharepoint for a C# Asp.net Developer
Implementing Search As You Type in Excel 2003
Linq: recursively get children
Who has bought the autocompletion for linqpad?
Determining and arranging items on lenght  in IEnumerable<T>
Wordpress host IP changed.
How to find default crawling account for all shared service providers in MOSS
Two Asynchronous NSURLRequests using Objective-C for iPhone
Utilizing Sharepoint workflow functionality
How to name fields using Dynamic Linq?
Error: <target>.ColumnName and <source>.ColumnName have conflicting properties: DataType property mismatch.
Unicode Basics on Windows
How does Excel VSTO Work?
Sharepoint - Question on renaming folders
Activate Range, Allow Edit, Continue
How to develop an after serverror trigger in Oracle?
Ajax locally testing
Can I send "batched" INSERTs to Oracle?
How to use custom CSS with my Sharepoint WebPart?
Tips for reducing Core Animation memory usage
Why would you use Oracle database?
Implementing "scrubby sliders" in Cocoa?
Creating a parametric graph type in Scala
SPFarm.Local.Solutions.Add - Exception - "Access Denied"
SVN: Checkout/export only the directory structure
Extracting text from an IEnumerable<T>
Get Real Title from SharePoint Lists
How to list running screen sessions ?
My app edits a file in SharePoint via Web Client/WebDAV(webclnt.dll).  How can I check out/check in?
How do I find similar column names using linq?
AJAX Call to PHP script gives me 500 Internal Server Error??
Linq to SQL vs Entity Framework, Microsoft support for
Change tab stop size in rendered HTML using Qt's QLabel class
SharePoint Form Library: Programmatically or Stsadm command to change content type to custom form template
Uses for this bash filename extraction technique?
Tips for using CVS or Subversion as a backup framework for office documents
How good is Subversion at storing lots of binary files?
SharePoint Preserve Page Properties and WebParts
How do windows work in qt embedded?
How do I have an icon  displayed when a setup CD is autoplayed in Windows.
How to get a list of all SVN commits in a repository and who did what to what files?
How do I specify a publisher for the setup.exe when a setup CD is autoplayed in Windows.
How do I determine file encoding in OSX?
High CPU usage when deploying content types via a SharePoint feature
sharepoint content type data driven
Programmatically creating a MOSS publishing page
Oracle Logon Protocol (O3LOGON) in 10g
SharePoint 2007 - How To Change Attachment Paperclip Image
How to implement gradient button bar in Cocoa
jquery form plugin & programmatic submit
Bash - Passing arguments by reference
Is it reasonable to use small blobs in Oracle?
Why can't I debug?
Grouping data with sum
SharePoint Documentation Images
Is there a tactical (read 'hack') solution to having the VBA code and Excel sheet as one binary file?
Null Inner Bean with Spring IoC
Detecting the number of ORACLE rows updated by a OCI OCIStmtExecute call
Scala remote actors
Is it possible to develop for sharepoint using continuous integration techniques?
Add New Group - Access Denied error
How to get all WebpartZones on a page in Sharepoint 2007?
How do I update a website custom property in Sharepoint?
Spring JavaMailSenderImpl: where to set the charset?
Passing and Receiving an Array from Function
SVN Remove File from Repository without deleting local copy.
Is is possible to populate a SharePoint list from an Excel sheet?
C# Is there a Linq to HTML, or some other good .Net HTML manipulation API?
Visual Studio Vs Visual Web Developer
JPA and Hibernate Fetch ignoring Associations?
Random errors while downloading files from sharepoint
How would I use LINQ2XML in this scenario?
What is the best way to assign different default content filters to different user roles in Drupal 5
Collabnet SVN Log files, are there any?
Explanation of Cocoa @selector usage.
Per language settings in Visual Studio 2008
Remove correctly selected NSManagedObjects
How do I redirect stdin from a shell script to a command in the shell script?
Virtual Host points to another Virtual Host - Urgent!
Can I keep CruiseControl.Net's ccnet.config in svn, then have CruiseControl update its own config file when a change is checked in?
line-end agnostic diff?
Is it possible to AJAX a file upload?
Can you help me center a "ul" element with CSS?
Sharepoint 2007 document management
Use Spring options tag to display enum's toString value
Spring embedded ldap server in unit tests
how to get the path and url of the temp image ?
Network discovery on a Mac
WSS 2.0 - Creating SPSite with a user token
Hiberate: Collections of Collections
Does the ClientScriptmanager work when called in a partial postback?
Ajax and filenames - Best practicies
.HTACCESS File causing Internal Server Error
Ajax onSuccess callback while not having any control over ajax calls
Can I change the warning setings for Web Sites in visual studio?
How do you GUI-test your Cocoa apps?
Solution items cross several web projects in Visual Studio
What is the most impressive LINQ statement that you have come accross?
How do you choose storage engines for Oracle?
Make web application with ajax from the begining or add ajax later?
Visual Studio - Automatically refresh class view when changing class.
In Sharepoint, what is the actual name of the page layout used for the "Article page with with body only" layout option?
ACEGI Authentication available in tomcat 404 error handler.
Implementing a Code Freeze with Subversion
How to quickly organize functions in source code (c#) to order by alpabetical order?
Going transactionless with Hibernate
Querying a timestamp column from LINQ to SQL
Regenerate missing AssemblyInfo.cs in VS 2005
NSManagedObjectContextObjectsWillChangeNotification
What's the difference between different mapping types in Hibernate?
How do I apply a set of properties to a subset of files in a Visual Studio Project?
efficient way to make paging on sql server 2008
How to see the normal tooltip information in Visual Studio instead of the error help
excel: charting with unknown number of data
Apache error log - file does not exist
Recommendations for AJAH Library
While using Linq sum rounds up the values. How to avoide that?
Change background of Terminal.app from the commandline
Ajax: Definition vs Implementation?
Drawing lines in Visual Studio for Compact Framework 2.0
observeValueForKeyPath:ofObject:change:context: doesn't work properly with arrays
LINQ joins and ADO.NET Data Services
most efficient way to cut/paste in visualstudio
Is it possible to observe a readonly property of an object in cocoa?
How can I redirect STDERR to STDOUT, but ignore the original STDOUT?
Control-r reverse-i-search in bash: how do you "reset" the search?
How can I reset a cocoa NSSearchField programmatically?
NSTreeController - malloc double free error
Appropriate VS Project for Multiple .Net Sites
How can I put $HOME/opt/git/bin to my PATH?
Apache Multiple VirtualDocumentRoot
Oracle client x32 and x64 coexistance
NSString into NSData
How do I make/apply a diff patch to this situation ?
Is there an analogue to Qt's QCanvas in Windows Forms?
PostScript files from latex blurred
Is there a Drupal module for importing text and images?
Redirect all IPs except those whitelisted
serve with apache all paths under a domain through one script.
How do you read the Oracle transaction log
How do I connect a curve of fixed length between two points in space using Matlab?
Hiding the text before an input to only $-sign in Bash?
How to show another swf file in the webview which showing a swf file?
Apache mod_rewrite and PHP ?argument=something
how do I check in bash whether a file was created more than x time ago?
Tortoise SubWCRev.exe Pre-Build Event
Why don't code snippets work for me in Visual Studio?
What are the relative merits of wxHaskell and Gtk2HS?
LINQ Query skips without exception. Why?
Wordpress permalinks: only using the post_id from the URL
What event is raised when a file is added to a project?
Visual Studio plugin to allow opening 2005 solutions with 2008?
.NET: How to retrieve the body of an Oracle 9i PL/SQL procedure or function
SharePoint: How to determine a site's site directory
Running Cocoa app under otest causes dyld_misaligned_stack_error in Release mode
How to detect which Space the user is on in Mac OS X Leopard?
How to get SQL from Hibernate Criteria API (*not* for logging)
How to deal with datatypes returned by LINQ
Hiw to bind LINQ data to dropdownlist
How do I do this SELECT statement with LINQ?
Apache name based virtual hosting
Why does the Visual Studio IDE sometimes initialize the "this.components object: and other times not?
Handle OSX Dock Drag N Drop
List files of certain pattern using Excel VBA
Cannot locate 'org.springframework.security.annotation.Jsr250MethodDefinitionSource'
Properly implement a webpart with postback?
Spicing up the Visual Studio IDE
Excel reference to .NET DLL breaks with new version
Bash script does not continue to read the next line of file
Add web part to sharepoint page in aspx markup
is it possible to display a Google Earth map INSIDE Excel?
Spring: Setting up a simple PropertyPlaceholderConfigurer example.
Strongly typed dynamic Linq sorting
Dynamically fill in form values with jQuery
Excel: How can I return the results of a function to a cell
What is the best way with Apache to redirect a blank subdomain to another subdomain?
Is DB_LINQ + Non-MSSQL Database an acceptable substitute for LINQ to SQL with MSSQL?
Refactoring plug-in for Visual Studio 2003
Creating a Quartz Composer Style interface
SharePoint publishing site email encoding/decoding
Create Black and White PDF from Oracle Reports
How do I set the don't cache header for an html file using apache?
How to limit user access at database level in Hibernate
How thoroughly should one learn languages like C, ASM, Lisp, Haskell?
Default radio button not triggering an UpdateControl postback
Oracle Database 10g VIEW performance
Recording test data in Hibernate
Strange visual studio 2008 behavior when pressing keys
Fixing warnings from Hibernate
Linq with Left Join on SubQuery containing Count
What is the best way to retrieve distinct / unique values using SPQuery?
SVN Obliterate!
How can I pass a complete argument list in bash while keeping mulitword arguments together?
Delete files from disk that aren't in a Visual Studio project
How many concurrent AJAX (XmlHttpRequest) requests are allowed in popular browsers?
How to do ORM for this situation?
How to iterate headers of sys.net.webrequest (ajax)
Navigating trees with LINQ to entities
How do you bound an event receiver to a *specific* custom content type?
Oracle "Partition By" Keyword
Function or Procedure for an IN clause
Linq compiled queries without passing the context
SVN Error - 501 Not Implemented Commit Failed
Hide NSWindowToolbarButton
Modeless MsgBox, Error trapping, .Find
Change Revesion Number in Subversion, even if the File not change in the commit.
What do you do when an employee leaves the company? - How to find all the places a userid has permission in SharePoint
Press alt + numeric in bash and you get (arg [numeric]) what is that?
Per-filetype "View whitespace" setting in Visual Studio
linq to entities inheritance query problem.
Why would .htaccess fire twice in IE when downloading a protected XLS file?
Extending the attributes inspector in interface builder
How do I prevent a subversion user accessing part of the repository?
Can optimizations affect the ability to debug a VC++ app using its PDB?
Oracle: What exactly do quotation marks around the table name do?
Sharepoint ItemStyle.xsl for CQWP using images from a content type
Does Scala's pattern matching violate the Open/Closed Principle?
Getting the GUI of an app that went poof!
SharePoint: How can I perform a series of operations within a transaction?
UNIX commands that support colours
Navigation Controller strategy with an Address Book picker
How to make an ASP.Net page with a C# code behind that will work in Sharepoint
How do I programmatically retrieve previous versions of master pages from a SharePoint site?
Excel dll for Microsoft.Office.Interop.Excel
Create a multi-tabs Excel file
SVN Pre Commit Hooks
Creating a sub site in SharePoint takes a very long time
Modifying the webparts on a users mysite
Create Multiple 'Posts' lists in one SharePoint Web.
Where is the setCouponCode function is defined in Magento
Hibernate - Declariing A Transient object in a pojo
Spring beans redefinition in unit test environment
How to load a c++ dll file into Matlab
What is the purpose of Browse Information generated by Visual Studio
SharePoint - find the sitetemplate value of a WSP template?
Inserting into Oracle the wrong way - how to deal with it?
What can cause an intermitent ORA-12560: TNS:protocol adapter error?
UITextField changing font size via Interface Builder
Can you disable autohide animation in Visual Studio docking?
Git or Subversion?
Query an XDocument for elements by name at any depth
Ehcache / Hibernate and RMI replication with large number of entities
Wordpress MU themes and Plugins
Can you set VS2008 to break on an error inside a try-catch statement
Assign on-click VBA function to a dynamically created button on Excel Userform
Highlight NSToolbarItems
Visual Studio vs. #Develop - Default event handlers
Intermittent Problems loading type
Objective-C networking - best practices?
Breakpoints behaving strangely in visual studio
Is it possible to bind the null placeholder in Cocoa?
Best setup for code promotion and feature branching in Subversion?
Disable designer in Visual Studio?
SharePoint and workflows
Apache2 Reverse Proxy to an end-point that requires BasicAuth but want to hide this from user
CATransform3D vs. CGAffineTransform?
Can you create more than one element of a list at a time with a list comprehension in haskell?
Visual Studio 2008 Unnecessary Project Building
Event Receiver for Document Library
turn globed match from case into an array.
Is there a way of selecting the contents of a ref cursor as part of a SQL Select statement?
Packaging multiple features into a single WSP solution file
Mac OS X: Where should I store common application data?
Is there a better way to get sub-sequences where each item matches a predicate?
Is there any api for getting the value of UseCanonicalName in Apache WebServer?
How to order variables alphabetically (Visual Studio 2008)
Linq2XML, Why isn't Element(), Elements() working?
Problem with flooding menu?
Change default SVN diffing tool
Microsoft .NET Framework Data Provider for Oracle problem executing scripts
Release management in SVN
SVN and accented characters
How do I navigate through multiple relationships using LINQ to Entities?
Using ProxyPass for pages but not images
How can I query my subversion repository?
Subversion Branch/Trunk Best Practice - keeping Branch Up-to-Date?
Oracle Application Server; What role in an organization typically supports the middle tier?
What is the best method for creating your own Wordpress loops?
Hibernate HQL Query : How to set a Collection as a named parameter of a Query?
SharePoint Development Permissions
SVN Problem
Merging missed changes in Subversion
What kind of import capability does Primavera support?
Moving Data from SQL Server to Oracle Repeatedly
Should I have 1 or many repositories?
Any way to keep myself from accidentally building in the wrong Visual Studio configuration?
Optimizing Oracle instances
Drupal wizard form: Validation and previous button
Compiling PHP-GD on Mac OSX 10.5
Drupal Views: Generate xml file
free matlab environment
NSColor with calibrated values works differently than regular color??
matlab: delete elements from matrix
SVN merge doubt
What's the best three-way merge tool?
WSS 2.0 - Customizing document library toolbar
svn import adds and commits a dir,but dir cant be browsed..
How can I access informations about connected storage devices on Mac OS X?
Convert characters to HTML Entities in Cocoa
Unable to serve pages on Mac OS X using default Apache Web Server
Scaling Drupal
Observing Properties with Custom Accessors
Simple autosave for Spring MVC form
Where and When to use LINQ?
[OSX .app] How to reference Resources folder in code
Folder structure for many projects in one SVN repository?
Using foldl to count number of true values
What's the least painful way to transfer local Subversion changes to another machine?
Drupal: how to change taxonomy header on page with items?
Apache2 isn't serving index.php
What goodies are present in UNIX shells sans BASH?
Apache/PHP closes connection after short time (12 secs)
Do you have to have branch, tag and trunk folders for an SVN repository?
IE hanging, using 100% of the CPU
Linq to Xml: selecting elements if they're contained within an IEnumerable<XElement>
Huge AboutIconData block in add-in file
Core Animation - Sheet-like Window Sliding
Sharing PHP-CGI between Apache and NGINX
checkout svn+ssh with loginname
How do I dynamically update the name of a worksheet in Excel?
What 's your favorate way when debugging your program in Visual Studio?
How can you have a xEmacs-like-Auctex in MacVim?
How can I get rid of the resize-handle in a QDialog?
Set default values for a global variable in a custom class?
Binding two different model-key-paths to the same NSArrayController selection
manually finding the size of a block of text
NSTimeInterval to readable NSNumber
Unpacking tuple types in scala
Efficient String Implementation in Haskell
Curve Fitting
How does Magento code work?
Why are my Qt plugins not loading?
Matlab symbolic toolbox: What's wrong with my code?
How to change the title bar text of Visual Studio
Spring introductions with dynamic implementation
Sessions with clustered instances of Oracle Application Server
SharePoint Search on default Masterpage
SVN: How to re-create a directory that's created but not committed yet
What is Stream Fusion
Visual Studio: ContextSwitchDeadlock
Programmatically add 'Input' form
How to create a custom EL expression handling regime for jBPM
Nested Linq crashes intellisense
Disable Option-Enter line breaks in NSTextField?
MatLab: get variable type
How do sychronized static methods work in java?
In Oracle, is it possible to "insert" a column into a table?
Modify an Excel sheet from Matlab
Only OnConnection fires in Visual Studio add-in
Problem with Class wizard in VC++ express edition
How to Prevent SQL Injection in Oracle SQLPlus?
Hibernate Next/Previous Sibling Mapping
Getting the last revision number in SVN?
Best way to escape characters like newline and double-quote in NSString
w3Schools gives some basic example for web based languages is there any kind of equiverlent for Studio Basic?
Moss Farm Issue (Front End) Web Application Service Won't Start...
Why is $Id$ sometimes not expanded in SVN?
svn access to a https repository: username / password always being prompted for
Copy/Paste Not Working in Modal Window
Can I get specific metadata from a Func<T, object>?
How can I get the icon for a storage device in Mac OS X?
Oracle query to get book-name?
SharePoint development environment setup
What is a working copy and what does "switching" do for me in Tortoise SVN?
ODP.NET OracleCommandBuilder.DeriveParameters for 9i
How to do a bulk svn mv in Unix
Scala: splitting a list using a predicate for sublists
Sending asynchronous request on clicking a sharepoint web part button control
Silverlight WebPart in SharePoint
VS2008 Macro: Perform action on every code file in the solution
Is Apache Tomcat built on Apache Web Server platform?
Oracle SQL: LEAST() returns multiple rows...?
Oracle Trigger: raise_application_error
Visual Studio 2008 SP1 and Visual SourceSafe 2005
WAMP - PHP shell_exec() problem
Cocoa NSArray/NSSet: -makeObjectsPerformSelector: vs. fast enumeration
Hibernate not respecting MySQL auto_increment primary key field
alternate way to trigger reverse-i-search without pressing ctrl+r in bash
Any tools or scripts to automatically migrate content from RoboHelp to Sharepoint?
Mac OS X: Can one process render to another process's window?
SharePoint WebPart Permissions
GCC without Xcode on OS X
Spring-modules caching not working... silently.
SharePoint web services: test if file exists
Redirecting URLs (with specific GET parameters)
Open and read Excel from a Linux based C program?
How to tell Apache ignore/block 404 error and redirect to hander page?
Vertical line limiter in VS 2008?
Attach existing VS.NET 2008 instance that's already debugging as JIT debugger
Casting DateTime to OracleTimeStampTZ
A DSL for Linq Queries - looking for ideas
Adding Existing Form to C++/CLI WinForms Project
Can I end editing for the field editor's control without disrupting focus?
How to remap properties in LINQ?
SharePoint 2007 Publishing site developtment and deployment
What is the quickest way to query a database with LINQ?
From "LINQ to SQL" to "Azure Table Storage" or "SQL Data Service"
Conditional Cell Contents on Grouping status
Why is in Qt child objects are allocated in Heap?
SharePoint error relating to page layout after creating site from template
Problem in ajax webpage to navigate on previous page
Oracle: Pattern for to_char(number) to add additional ascii characters?
Which documents should be added to a svn repo?
Can I generate values for a custom parameter such as a timstamp for a Visual Studio Item Template?
Subversion: how to nuke a repository?
Rails: submit (via AJAX) when drop-down option clicked
DateTime Hex Format
Feedback Framework for Cocoa
Handling event when approving a document.
Getting a WordPress Page Preview to point to somewhere else?
Manage VSS to SVN migration
Identifying Different Excel File Formats
Replacing trunk with branch in Subversion
LINQ - Add property to results
Advice on setting up a server to host source code and other documents...
In Oracle Spatial (SDO), is there a way to get the centroid point of a polygon that is contained by the surface of the polygon?
How to ignore Subversion specific subdirectories during commit
What Visual Studio files should be ignored by subversion to eliminate, or at least lessen, conflicts?
Oracle TIMESTAMP WITH TIMEZONE named zone vs offset
Mod-rewrite has revealed itself
What is the best way to escape non-format characters in Oracle's to_char?
Finding files ISO-8859-1 encoded?
Inserts are 4x slower if table has lots of record (400K) vs. if it's empty
How to redirect different sub domain requests to different port
What is a Simply way to combine groupped values in one field?
Using the All operator
Equivalent of .sh and .bat on Mac?
How does the "specs" BDD framework for Scala work?
DebuggerDisplay Attribute does not work
tips for manual merge of diverged code
Problem with Authorization and variations in Sharepoint?
Writing two dimensional array to file and reading two dimensional array from file using Visual C++
Does using a VIEW for SELECT operations can imporove performance?
How do I implement IWebPartField.Schema correctly when providing a string field
VS get returned value in C# code ?
Can Oracle TDE protect data from the DBA?
SharePoint: Error on unregistering an EventReceiver form a ContentType
SharePoint, throwing Exception after impersonation.
What exactly is the point of the ScriptManager's
How do I call an ORACLE function from OCI ?
Matlab: preallocate a non-numeric vector?
Another shell open when at server?
I want to host my own home web server. I installed Apache already but I can't log in other computers
SVN Merge changes made on FTP into working copy
SharePoint, Anonymous Access in FBA and SPContext issues
Is there a static way to get the HttpServletRequest of the current request
SVN marks entire files as conflicted
Type parameters versus member types in Scala
Check if a program exists from a bash script.
how to work with multiple coincident panel controls in VS 2008 windows forms
Is there a good, online tutorial for learning intermediate-to-advanced Bash programmable completion?
Wtf IE7 - AJAX calls using setTimeout
What is the default Precision and Scale for a Number in Oracle?
₡urr€nc¥ i$ Ki₤₤ing Me!
Have you ever used NSZoneMalloc() instead of malloc()?
Redirection to different port for different sub domain failed
Object reference not set to an instance of object error
How to get OpenID authentication on SharePoint Services?
What are the advantages of LINQ?
How can I use FTP to update my website from a Subversion repository ?
CAML Query not ordering properly
Good techniques to use Makefiles in VisualStudio?
Reporting on Workflows in SharePoint
How to remove trailing whitespace in a database column?
TortoiseSVN Error
Reinitilise a range in Excel / VBA
Moss 2007 (Microsoft Sharepoint office server 2007)
How can I add properties to an object in IE6?
display an image pulled from sharepoint using xslt
Hibernate Annotations - Which is better, field or property access?
Eclipse's tab double click on Visual Studio?
How to crack an Excel workbook that looks up values?
How do I specify multiple interfaces when registering a class in the Ajax Client script?
xslt hyperlink, seperate the url and descption
Redirect requests only if the file is not found?
svn repository path changed: how to re-bind my local folder to it?
ORA-01830: date format picture ends before converting entire input string
Having spring bean properties refreshed automatically from properties file
Designing an AJAX commenting system, a point in the right direction?
LINQ to SQL - Updating Data Context Objects in Partial Classes
How to post an image to a server using ajax
register a protocol on mac osx?
Is this a bug with SharePoint Column/Field internal names in MOSS 2007
Visual Studio Task Panel
Would you like to continue and run the last successful build?
SharePoint - Determine the Site Definition used to create a Site Template (.STP)
How to specify .NET Anonymous object return type in Linq using Func<T,Q>?
With Apache httpd, how do I configure no caching for a given UserAgent?
Spring MVC with an externally rendered PDF as the view
SharePoint DelegateControl Render Order
What is the most efficent way to get a Range "set difference" in Excel Automation?
Confusion over class resolution in Oracle java stored procedures
Apache not using mod_rewrite.c
Best branching stragetgy when doing continuous integration?
What are patches used for in SVN?
LINQ multiple where clause
Weird apache behavior when trying to display urls without html extension
how to use a procedure parameter in a query
Macro to wrap selected with tags in Visual Studio
What describes the "File's Owner" best in objective-c / coca Nib?
At which point in the life of an xmlHttpRequest object is serialised XML parsed into a DOM?
Writing a string to NSPasteBoard
Run db query (sql server 2005) with ajax. Is it possible?
How can I create a search block with Taxonomy terms and Keyword search in drupal 5?
SVN problem: What is the latest revision that still contained this code snipped?
SharePoint - How can I customize NewForm.aspx in custom feature?
AJAX Function to populate a field in a form?
Add webpart to default WSS page via feature
Ajax / Json How to change run an INSERT/UPDATE into mysql
How to run multiple SVN services
Splitting applicationContext to multiple files
Why modRewrite applies automatic .php to this simple Rules?
How to work-around "Object required" error when adding a variable in an ATL Dialog
Problems using git diff to create file list for deploy
Hierarchical navigations on SharePoint publishing sites
What's the smart way to implement OrderBy / ThenBy?
Finding usb drive paths in Mac OS 10.4
Need to embed Excel worksheet in .NET application
Traversing multiple Core Data objects using NSPredicate
Where is Visual C++ Redistributable Installer in VS 2008?
For loop with non-contiguous range
How to spoof an ethernet MAC address of the wired ethernet interface coming with MacBookPro and Leopard 10.5.6?
How can I access the ApplicationContext from within a JAX-WS web service?
Mod rewrite issue
How do I externalize named queries in a Hibernate annotations app?
How does Sharepoint+RtWebParts handle timezones?
Migrating MOSS 2007 from SQL 2000 to SQL 2005 - Addendum
Batch Renaming with Bash
Hibernate: Identifier
SharePoint List Item Not Returning Fields
What tool do you use for developing and administrating your database?
Oracle10 and JDBC: how to make CHAR ignore trailing spaces at comparision?
Populating child collection property with LINQ sub-query
SharePoint List Error: "Value does not fall within the expected range"
How do you convert SYS_GUID() to varchar?
How do I merge two different Visual Studio solutions?
Saving to SharePoint via WebDAV redirector. Getting new object ID and losing version history
Sending login information via AJAX
How to display a message on screen without refreshing like SO does?
bitwise exclusive OR in Oracle
How do you serve a file without leaving the page?
Enum tables in Hibernate/NHibernate
Getting 'Data source is an invalid type' when binding Linq query to Gridview
Always get exception when trying to Fill data to DataTable
Is storing config variables in an XML file on a PHP site under the site root too risky?
Is Oracle BC4J Still Supported?
Same working copy of the code with 2 SVN servers.
Does Git-Svn Store Svn Passwords?
Force subversion not to merge specific files
Binding a custom NSView: Does it demand creating an IBPlugin ?
Programmatically access chart source data name
How to call a function with Rowtype parameter from a select statement in Oracle
javascript not being called
Creating Site Templates from MOSS publishing sites
Select count(*) from multiple tables
Subclassing a NSTextField
Howto Speedup Visual Studio(2005/2008) Toolbox initialization
subversion/cruise control/nant/nunit with visual studio projects and solutions.
How do I find a subset of items in two sets of data that partially differ?
Write a figure to a file automatically in MATLAB
What is the most concise way to find the existence of a node using LINQ to XML?
Specifying the filename of print using a variable
linq Order By for a List(Of myObjects)
A command line that yields the complete URL of a file inside the svn repository?
Hibernate: load a field from a query , but don't insert it to the table
Visual Studio, MS Build
SharePoint 2007 Publishing site with deep menu structure
Use of Haskell state monad a code smell?
How do I get wordpress to override a previous posts query?
Problem displaying custom property values for SharePoint custom field types
Is it possible to change &amp; to & in the results from a LINQ query?
Hibernate HQL: two levels of joins
IFilter dll works on Windows Desktop Search, but not on SharePoint 2007
How can I query two databases and combine the results using LINQ?
LINQ Query for Controlling some item.
Why does Cocoa returns an empty string occasionally?
monitoring idle time during mac development os x
What goes on a WebFrontend and what on the Application Server is Sharepont 2007/WSS 3.0?
Exporting VBA code from Multiple Excel documents to put into version control
Hibernate: Is there a way to programatically create new tables that resemble an existing one?
Hibernate: Difference between session.get and session.load
Register as Login Item with Cocoa?
How to make a return type for a result set in LINQ
How to make an iTunes like (playlists, library) left-sided (collapsible) navigation bar?
In hibernate statistics whats the difference between load and fetch
Fastest way to count number of uppercase characters in c#
What is the rationale behind having companion objects in Scala?
Make visual studio deploy a folder's content without having to update it in the project
Have svn automatically detect your user credentials?
Dynamically set the DefaultValue of a ParameterBinding in a DataFormWebPart
Is it possible to refer to column names via bind variables in Oracle?
Do you use the original (German) apple keyboard/keyboard layout when programming on mac?
Does Subversion 1.5 performance stink?
Import Sharepoint XML based requirements to HP Quality Center
Making the folder unmanaged by SVN
mod_dav_svn loading error on centos 5
Reporting Srvices Add-in for sharepoint products error
QTextEditor returns quotes(
Excel pivot chart linear time-scale
X11 libaries in OSX 10.5?
Oracle correlated subquery in FROM list
How to extract leaf nodes from Oracle XMLTYPE
How do you access data from your I Series in ASP.Net?
What are the licensing terms of the Visual Studio Image libraries?
How do I roll back all or part of a commit to svn?
Suggestions for maintaining Visual Studio vcproj project files in version control
Random line break showing up when .load() results display on page
Why would clicking "View All Site Content" generate an error?
sort | uniq | xargs grep ... where lines contain spaces
Setting up KVO for calculated values, based on calculated values.
Visual Studio switch statement formatting
Are SharePoint site templates really less performant than site definitions?
How do I use a parameter in an Excel external data request?
Arrow keys with NSTableView
SVN: Could not read status line: connection was closed by server
Java 6 on an OSX 10.4 Mac PowerPc
AJAX presentation ideas!!
DataContext Refresh doesn't invoke PropertyChanging & PropertyChanged Events
Using Oracle Database Migration Verifier
MOSS (SharePoint) publishing page schedule options not appearing
Capturing multiple line output to a bash variable
Inline editing with AJAX - how do I create multiple editable areas on the same page?
How to show a title of  document window without icon?
Window move and resize APIs in OS X
How can what is the best way to get the hash of a QPixmap?
How to change Drupals menu alternatives for creating a page
Easily (GUI?) creating custom VS project template?
mailto link sharepoint desgner
SPGridview single DataKeyName instead for multiple?
Use LINQ to concatenate multiple rows into single row (CSV property)
Which Qt DLL's should I copy to make my program stand-alone?
Using single quote when building a string in Cocoa
bash : how to use screen to have a term session used at home after work?
How can I cut(1) camelcase words?
Whats the best, most simple ajax file uploader?
How to make the Visual Studio compiler ignore a file?
How can I make my C++ ActiveX control print nicely in Excel?
Developers with VS 2005 and VS 2008 working on the same project(s)
Creating a Sharepoint solution from a site (including workflows and custom webparts)
how to make a big query on an asp page for an oracle db
Import Dumped SVN Repo into Visual SVN
Reorder/shuffle values in a row/column in Excel.
Already have MSDN with Team System Test edition, how do I....
Setting up SVN to Best Suit Dev -> QA -> Prod
Permissions Error Registering Assembly
SVN branching and merging in a rapidly changing feature environment with a high-turnover
Tool to automatically reformat whole C# source tree in VS2008?
Sharepoint custom web part property does not show up in the toolbox
301 all 404s to homepage
Customize accessdenied.aspx in Sharepoint
How to provision a custom page without using the _layouts directory
Implement votes for a page in a Sharepoint 2007 web?
Single file merge in subversion
Hibernate: How to map a *.hbm.xml file in a different folder?
linq cache and disposing datacontext
Cocoa color indicator bling?
What leads to a no suitable image found error on Mac OS X?
Unmanged x64 assemblies in mixed .NET development environment
Hibernate fetching strategy - when to use "join" and when to use "select"?
Bash Scripting - no output, no echo
svn switch --relocate not persisting
Select a Dictionary<T1, T2> with LINQ
Export Orders from Magento for shipment
How to talk to Sharepoint: If I only got Full Name
How to simplify this LINQ Query with Distinct on each column into a single statement
specific format for a  title in a Sharepoint Website?
Is there a way to stop WYSISYG editor in wordpress from trimming out certain tags?
How to get a custom object out of a generic List with LINQ?
UNDOTBS Tablespace is Full what now?
Visual Studio Addin Development - How to resolve the "The process cannot access the file" problem after exiting visual studio?
add column that browses on a sharepoint content type
Do I lose change information with svn move --force?
linq (to nhibernate) where clause on dynamic property in sql
Linq to SQL or Linq to DataSet?
Are there any diagnostics tools for troubleshooting content delivery with Opera Mini?
Ajax call completed event
Hibernate SQL Audit Logging
How to get the index of a record ordered by something in Linq?
Redirecting an internal path to a virtual host
What's the best way to remove all .svn directories throughout a directory hierarchy on Mac OS X?
Linq To SQL Without Explicit Foreign Key Relationships
.NET Linq Join
Visual Studio Move current document to the left.
How do I tell VS 2008 to stop putting byte-order marks in front of my files?
Apache and the c10k.
OWA Web Part Jumps/Shifts when getting focus on My Site
How do you prevent Hibernate/Oracle from converting strings with only spaces to NULL?
XML inside an XElement
Should I worry about the upgrade path for LINQ (the query language)
Double click a NSTableView row in Cocoa?
How can I get an updated $Revision$ in my code
How to hide the Dock icon
how to deploy web.config modifications in a Sharepoint web application?
Add a Blog to an Existing Webpage.
Implementing a cache
mod_rewrite depends on what other modules?
Cannot add server to Visual Studio Server Explorer
Reasonable SELECT ... INTO Oracle solution for case of multiple OR no rows
Boolean column in Microsoft Access and filtering data using linq
Comparing Mac's and Unix manuals?
Problem with Bash's command_not_found_handle()
Non generic IQueryable Enumeration Problem
Why are my file permissions on Apache being reset?
Recommendations for simple AJAX?
When doing a tortoise svn merge, it includes a bunch of directories in the changes. Why?
debugger warnings while viewing StackOverflow?
How to put Apache website to 503 "temporary down"?
htaccess redirect problem
Javascript function doesn't get called - ASP.NET and UpdatePanel
Cocoa QTKit and recording movies
Cocoa without Interface Builder, initialize an instance of app controller?
Mutli-Core Haskell on Windows
Upgrading to SVN 1.5
Add app to the "Startup Items"
Get revision number of a remote repository
How do you read a third-party Cocoa project?
.htaccess files when hosting Drupal 6 sites on IIS 7?
How to drag NSStatusItems
Convert CRC check from Matlab to c#
How to deploy Sharepoint publishing site with multiple sites
testing an sql query in php
Cocoa/Objective-C NSProcessInfo weirdness...
Sharepoint form layout in VB
Add elements to an an announcements list for a specific user
Weird build error, problem with class name?
What are the (gotchas and) limitations when using POI to create Excel workbooks?
LINQ for diffing sets
Visual Studio: Is there an incremental search for the entire solution?
How do I get a list of folder names, which have Chinese names, into an excel sheet?
Associating an image with a post in WordPress
Truncating a table in a stored procedure
Zero Downtime with Hibernate
Unable to get all fields of a list using GetListItems in sharepoint web services
Help me find the reg-key which is preventing me from chaning excel macro security-level?
ViewSVN fails to run saying unsupported URL
What Situations Cause Oracle Packages to Become Invalid?
How to begin a text selection in a Visual Studio macro
Visual studio formatting options
How can I ssh directly to a particular directory?
Is it true LINQ is getting scrapped?
LINQ and the Count extension method
How to Relocate Visual Studio project (.sln) file
Where can  I change the HTMl template for a Sharepoint notification?
How to keep implementation/maintenance costs low in Pro*C?
Differing Apache Solr results when doing queries through Drupal – why?
Will creating a new folder break subversion?
Getting all the webpages of a SPWeb and subwebs that have a field with a value in Sharepoint?
Moving  MS Excel data to a website via a web service.
how to connect a signal to a slot in a diifferent thread?
Shell Command to Recursively give permission to directories and files
QTKit, opening input devices???
Extending the Content Query WebPart
Unable to move pictures from Desktop to a specifig folder
Is there a way to import svn history into git after the fact?
Difference between Expression.Call overloads?
When does a library deserve the be called "Linq-something" or "something-Linq"?
CodeRush for C# issues
Using Apache for load balancing routing
How to Search a value in an Excel from .net application?
Visual Studio Addin - "file in zombie state" error
how to generate multi part assembly ( per folder) in visual studio for custom library project , C#?
Do Visual Studio 2005 testing tools contain tools for mocking?
Unable to scp from my server to my computer
Variable quantity columns report
LINQ: Dot Notation vs Query Expression
Hibernate is calling public methods on the entities after a query, why?
Unable to put a .txt -file to the end of another .txt -file
How update oracle heterogeneous services metadata?
How to add several dependent records with LINQ2SQL
Uniformly link contents of cells
Is there a better way to code this LINQ fragment?
Errors on beginner bash script
WSS Change Page Layout
How do I import multiple branch-type directories into git-svn which aren't exclusive children of the same parent?
using frameworks in a command line tool
bash history re-runs: possible command to avoid using !bang! ?
Page Layout does not appear in the page layouts list
Dot Operator in Haskell: need more explanation
LINQ WHERE query problem in C#
version number inside AssemblyInfo.cs update outside visual studio
Linq: In what situation do you use linq?
LINQ to SQL deployment problem
My oracle listner to shuts itself down, what could be happening?
Spring Controller destroy method?
Ajax synchronous callbacks
AJAX Error Handling Recommendations and Best Practices
convert c# linq to vb.net linq
Getting LazyInitializationException when trying to integrate Hibernate and SpringMVC for a web app
how to know KBs of document in a document library in Sharepoint 2007?
SharePoint... is a Web Services interface for my app worth it?
Creating a Core Data Inverse Relationship
Sharepoint task list doesn't send email on item creation
Way to make SharePoint custom quick launch links subject to same visibility/permissions as list links.
What is the XDG_SESSION_COOKIE environment variable for?
Linq Select IList
Confused about LINQ parameters
can you asyncronously notify a web browser?
Spring @Autowired usage
What's the best way to store milisseconds in Oracle?
Highlight user-specified words in Visual Studio?
What is a referencing outlet?
Display SharePoint lookup field on publishing website
Cross Platform Development - Go with a Cross Platform UI Toolkit or Native on Multiple Platforms?
SVN hooks for windows
RewriteCond BackReferencing %N not working?
Sharepoint: how can i find all the pages that host a particular web part?
Oracle: any replacements for DBMS_OUTPUT package?
NSMutableArray count always returns zero
TKProf Output: SQL*Net message from client
Excluding Page from Release Build in ASP.NET Project
Linq returning list of anonymous types
Visual studio addin - finding current solution folder path
Svn Repo Syncing
Subversion with 32 bit server and 32/64 bit clients
Asp.NET Webpart > Userctrl > ClientScript.RegisterStartupScript not working!?
Could this query to get the size of a doc be improved in Sharepoint 2007?
How to add enviromental variable to VS solution (.sln )
Deploying Control Adapters in SharePoint
Problems commiting deleted directory to SVN repository
Outlook Webpart showing only 1 mailbox in Sharepoint
svn+ssh with putty session, not working in cygwin
Order a parent object by a child's property in LINQ
oracle tables in one view
Limiting autoshape movement in Excel.
transaction timeout not working on hibernate with oracle
How do I dismiss a sheet with the escape key?
Problems with LINQ
Disabling default XML Schemas in Visual Studio?
SVN: Is there a way to mark a file as "do not commit"
svn revision number
Escaped unicode to unicode character in Cocoa
Integrating Spring + Hibernate + Sql server with unicode support
Oracle stored procedures, SYS_REFCURSOR and NHibernate
Use Personalized Web Part Views WSS 3.0?
Visual Studio won't make debug DLL
Does Acegi/Spring security support getUserPrincipal()?
LINQ query operator for log table
Strategy in the design and coding of wordpress themes?
How to deal with a flaw in System.Data.DataTableExtensions.CopyToDataTable()
What setup do you use for SharePoint (WSS/MOSS) development?
SQL not equals & null
Changing WordPress URL structure while maintaing the proper 301 redirects with mod_rewrite
Find or Create Element in LINQ-to-XML
How would you write an Upsert for LINQ to SQL?
How to disable XML DTD validation in Oracle DB?
Redirect stderr and stdout in a bash script
SharePoint "Group By" is broken when using "Allow Multiple Values" for a column
Adding related records in LINQ
Adding presence indicator to a custom web part
SharePoint 2007 - Get Central Admin URL ID (guid)
How can I get Office-like AutoCorrect in Visual Studio?
Visual Studio Unit Test - The member specified could not be found.
Encoding Keyboard Command Onto Bash Script
how to emit cross-thread signal in qt?
Why does this take so long to compile in VCC 2003?
multi line text box in sharepoint web part
SharePoint Table of Contents Web Part and export/import
number of tokens in bash variable
Running Word from a SharePoint Workflow
How do I tell if a file does not exist in bash?
Running a script when a Mac package is executed
How to zero fill a number inside of an Excel cell
Shorten delay when hovering over auto-hide panel / toolbars in Visual Studio '08
Smoothing formula for ChartType = xlXYScatterSmoothNoMarkers
How do I write StoredProcedure sub-classes to call Oracle functions?
how do I install apache portable runtime
OptimisticLockException when trying to fetch data from postgreSQL
Can you print JavaScript variables from a Visual Studio 2008 Tracepoint?
Deploying a Visual Studio Excel 2007 Template
How would you display the menu of a Sharepoint 2007 website in a .net web application out of the Sharepoint context?
XCode crashes on startup
Starting PackageMaker from Spotlight
CFStringRef to NSString
How To Check for an Index in Oracle
Can you prevent a command from going into the bash shell command history?
Can I install/update wordpress plugins without providing ftp access?
Spring - best way to deal with binding to a list of beans in a simpleformcontroller
redirect the stdin to come from a different terminal using Bash
Inspect contents of a basic, unencrypted UDIF DMG file
SVN Export with revision history problem
jQuery Magic with hook_form_alter in Drupal
Using PackageMaker to run a script on install
LINQ - Return Value From Field With A Max Value if No Rows Found
Unable to find Applications folder in Mac's terminal
Setting up a one-time installer using Apple's PackageMaker
Can I specify a hibernate relationship with a filter?
Creating registerable Visual Studio packages
LINQ to SQL inserting large object from .NET
Can I add a new folder to a TFS repository server-side without using a local working copy?
Oracle sql types over dblink
Oracle SYS_GUID does not change
How to get all matches from regex?
Hibernate Query runs slow in the system, but fast when run directly.
Apache with SSL - How to convert CER to CRT certificates?
How to remove projects/ solutions from Recent Projects window in Visual Studio 2005
Is there sth like Microsoft's TechNet or MSDN subcriptions for Apple, too?
Problem scripting a HTML header request with netcat
Why doesn't svn import work?
Setting location.hash in frames.
Cocoa/OpenGL coordinate transformations
can linq update and query atomically?
At what point do you need to be a programmer to work with Drupal?
Disabling StyleCop rules
Oracle: how to run a stored procedure "later"
Mixing ON and USING within one join
How do I sum together file sizes in bash, grouping together the results by date?
"Cached item was locked" + Hibernate
Local copy of SVN repository, syncing to remote copy?
Spring: Remove singleton
CustomAction not appearing in ListView web part for SPList that does not inherit permissions
How to apply a patch using svn export?
Linq: IsNot in Object collection
Auto-hide panel in QT or WxWidgets
Visual Studio warning level meanings?
How to direct to a custom error page?
What is Excel 2007 workbook Name size limit? Why?
Excel Interop: Range.FormatConditions.Add throws MissingMethodException
Deleting a LOT of data in Oracle
Visual Studio projects with multiple folders
Deploying custom Asp.net applications to same IIS site as Sharepoint
Best object structure for linq to object?
Test view keeps dissapearing in visual studio
huge svn checkout makes apache (dav_svn) consumed all memory on server - any tips?
VS2008 setup project installing extra dependency files
Bash: Sleep until a specific time/date
Distributing loadable builtin bash modules
Same Port, but different DocumentRoots
which platform do I need to install for qt for apps running on windows and linux
Must Have SharePoint dev tools
Eval is evil... So what should I use instead?
How do I set the icon for my application's Mac OS X app bundle?
Shell script - Two Foor loops and changing extension of file
How should I remove all items from an NSTableView controlled by NSArrayController?
cannot connect to X server :0.0 qt
ProtoType Ajax update
Linq expression trees
Does qt 4.5 have any skins?
qt add path for 3rd party header and libraries
Do you plan to use the Scala programming language and on what project?
Ajax Cross Domain Calls
Close all files in visual studio on exit
Struggling with .ToList() returing an EntitySet<...>, not an IList<..>
A question about cross-domain (subdomain) ajax request.
BASH ^word^replacement^ on all matches?
MSTest copy file to test run folder
How to isolate causes of system hang on Unix/OSX
How can I format date -u so that the results include timezone offset in a Mac OSX terminal session?
Where do you put cleanup code for NSDocument sub-classes?
Why don't Haskell list comprehensions cause an error when pattern match fails?
NSTableView and NSOutlineView Drag and Drop Help
Add SharePoint Document List to Quick Launch through Web Services
Excel: Changing right click menu above autoshapes.
Anonymous SharePoint Users and people search core results web part
Visual Studio & SubVersion : What about Machine Specific Files
How can I only commit property changes without the client recursively going through everthing?
Sharepoint MOSS customised v's uncustomised
How to execute an .SQL script file using c#
Where are project level imports stored in Visual Studio 2008?
post commit hook to update a file under version
How to get in CAML (Sharepoint 2007)  the same results as SPNavigation.QuickLaunch?
Excel formula to determine cell ID when a series of numbers turns negative
vssettings
Check each pixel for a specific colour (within a certain threshold)
How to make document tabs in Visual Studio 2008 appear in left-to-right order, just as it was in earlier VS?
Anyone using "database projects" in Visual Studio? Never heard people even mentioning them. Are they so bad?
Hibernate tutorials
Source control alternatives to TortoiseSVN for a one man developer, only local usage
Cocoa - Suggested techniques for debugging binding problems between XCode and Interface Builder
Default using directives in new C# files
Enviroment variable within variable
How do I browse an old revision of a subversion repository through the web view?
Autofiltered List; cross-row formula
Where are the clever uses of strict evaluation?
Downcasting and Linq
How to fire code upon creation of a SharePoint list?
Query SVN repository from ASP.NET to get revision history
Best practices for handling a web service failure
Haskell: recursion with array arguments
Vim style folding for CSS/javascript in Visual Studio
Why use Oracle Application Express for web app?
Are these lines an error or info in Apache's error log?
Similar SVN Server software for OS X that's like Visual SVN
Linq Caveats
Securing AJAX Requests via GUID
Sharepoint 2007 template to site definition conversion
Oracle converts empty string to null but JPA doesn't update entity cache correspondingly
Recover files from old Subversion backup
using apache location directive to list folders from trac
Is there a Breakpoint Plugin for Visual Studio?
Visual Studio 2003, Macro, Process.Attach not working always
How do I translate this GROUP BY / MIN SQL query into LINQ?
What knowledge should a software architect have about SharePoint?
In Haskell how do you extract strings from an XML document?
excel macro to change unformatted text data to corectly-typed data
linq to sql batch delete
Presenting code on my personal website
How to debug external class library projects in visual studio?
How to find a JNDI resource inside the hibernatetool Ant  task
Oracle Backup Database with sqlplus it's possible?
Inserting a link to another post in Wordpress
Can you create a setup.exe in qt to install your app on a client computer
How do I force Visual Studio to use an Open instance when double clicking a file?
Database history for client usage
How to impersonate a user when calling a .NET web service from a SharePoint webpart?
Oracle Connection Problem
Programatically Publishing InfoPath Form As Site ContentType (Not Central Admin)
SVN management on a project that uses absolute paths.
Hibernate <generator class="" > When is it best to use what?
Share a .NET Membership Database with SharePoint?
How do I report progress while executing a LINQ expression on a large-ish data set
How to show relationships between Todo-lists?
Hibernate: Retrieve rows that are not joined
How can I create a GUI and react to Cocoa events programatically?
Extract table from html to excel from the command-line
When I call PreparedStatement.cancel() in a JDBC application, does it actually kill it in an Oracle database?
Why would a web part fail on constructor the first time it's being added to a page?
Find file in directory from command line
Bash: Recursively adding subdirectories to the path
VS Intellisense: can you hide extension methods?
Is there a .Net interface to Oracle SQLPLUS?
Creating a custom field that requires unique values
Running Oracle stored procs from C#
Delimitter for string value for Ajax response
Wordpress previous_posts_link() leads to a 404 error not found
Making row ranges adjust
Theme a CCK input form in Drupal 6
What is the best way to optimize or "tune" LINQ expressions?
Setting document library permissions in WSS 2.0
LinqToSql strange behaviour
Using EnvDTE.Solution - How to Remove Source Control Bindings
Re-enabling JavaScript debugging in IE7 with Visual Studio
How to mix binding (<-) and assignment (let) in one line? (in Haskell)
netbean subversion
Linq To Sql - ChangeConflictException not being thrown. Why?
Customizing default.master in WSS 3.0
How well does SVN work for Office 2007 documents?
How to hide distributed servers under a single domain?
Best way to cache persistent data (e.g. code books) in Spring?
Stumped trying to implement Save/Load object functionality in a MATLAB UI
Ceiling function in SharePoint CAML query
Visual Studio/C++: How to turn off certain first-chance exception debug messages?
Are there any drawbacks to running Visual Studio remotely?
SharePoint 2007 Remote File Access Denied CAS
Login/session cookies, Ajax and security
Visual Studio 2008 - Distribute library with sample-application - ensure no access to the source-code of the library
FastCGI cleanup code does not work under windows
Customise a SharePoint List Form into Sections/Tabs/Pages
Visual Studio plug-in that mimics eclipse environment
Subversion on Mac - refuses to get password from keychain
How to detect current locale in Mac OS X from the shell
Ajax Dial Control?
Oracle sequence but then in MS SQL Server
Search Center on SharePoint Publishing site
Does LINQ and Lambda expressions reduce Cyclomatic-complexity?
how to pass a java object as a parameter to a matlab function
<s>SVN</s> Version control question -- multiple projects depend on the same source.
Generic wildcards in variable declarations in Scala
Excel Pivot
VMware Workstation overrides VS2008 hotkeys
How to get started with svn:externals?
Oracle Deadlock when Hibernate application loading data for readonly use
Scala covariance / contravariance question
SQL to replace smart quotes
How to retrieve indentity column vaule after insert using LINQ
Visual Studio Macro to Paste similar to String.Format
scala turning an Iterator[Option[T]] into an Iterator[T]
Should I use two "where" clauses or "&&" in my LINQ query?
TortoiseSVN not asking for authentication?
Review request and expiry notification emails for scheduled publishing pages
pixel size od NSBitmapImageRep
Where is documentation for the iTunes API on OS X?
Drupal, or Joomla Form Builder
Access denied problem in AJAX
Get the pages of a multipage meeting workspace
Creating an excel worksheet function (UDF) at runtime in C#
How to force your local version as newest on SVN
Fba roles with SharePoint user groups
Deploying CAS policies in Sharepoint using the solution framework
LocationMatch and DAV svn
Problem with large solutions and service factory
SVN Diff Export
Importing Spring object definitions
HQL order by within a collection
How do I detect if an application is document-based?
Oracle materialized view tuning
Making Excel 2002 use .NET v2.0.50727 runtime
Have you found success with a Spring  and Hibernate Web Application
How to obtain the macros defined in an Excel workbook
Scripting for bash screen
What is the algorithm to covert an Excel Column Letter into its Number?
Best way to update in Linq To SQL
Why do NSString and NSLog appear to handle %C and %lc (and %S and %ls) differently?
How to specify which GDB I can use in XCode on MacOS
Is there a way to specify a super-type sub-type relationship in Oracle Designer?
Can I use resources licenced under the Apache Public License in my commercial app?
What are the benefits of using Oracle Designer?
Moving Mac's user settings to another users
Restrict LINQ Subquery when databound to a grid
Is [[ ]] preferable over [ ] in bash scripts?
NSTextField with "padding" on the right
Where is the 'Autos' view in msdev 2005 ?
Getting a 'source: not found' error when using source in a bash script
Cocoa binding to a particular item in an array controller
How do I use Haskell's FFI on structs?
Setting a header in apache
SharePoint - simplest feature config to register a server control?
Does Oracle have an equivalent of MSSQL's table variables?
How to manage Long Paths in Bash?
LINQ to read XML (C#)
A range of objects from a list
Redirecting bash stdout/stderr to two places?
How can I get rid of dynamic SQL
What is a "Symbolification warning"?
Wrap NSButton title
LINQ to SQL vs ADO.Net
Why isn't my sheet attached to the window it's run for?
DotNet Linq alternatives/equivalents?
How LINQ works internally?
References for learning the theory behind pure functional languages such as Haskell?
Eclipse RCP on OSX - How to stop logging to syslog?
How to replace xml content in conditionally selected elements using linq (VB 2008)
Haskell: How to pipe the contents of one handle into another in real time.
How to deallocate memory when a Qt window closes?
Apache HTTPD reload
Oracle 9i: How can I determine, using metadata, whether or not an index is clustered?
Hibernate not reflecting changes
How do I get a code window to split vertically in Visual Studio 2008? (not HTML mode)
Downloading CSV via AJAX
SharePoint Default View Ignores Custom Title DisplayName
How to highlight calculated fields in an Excel spreadsheet?
SVN admin management GUI tool
LINQ statement where result count is used in expression's condition
Correct Bash and shell script variable capitalization
Exposing multiple objects with RMI in Spring
Scriptaculous autocompleter problem
SharePoint user's AD group membership
Run CMD equivalent in OSX?
Using hibernate criteria, is there a way to escape special characters?
How to specify the repository in apache dav svn?
At compilation, "kamran" was determined to be a variable and this variable is uninitialized.  "kamran" is also a function name and previous versions of MATLAB  would have called the function.
How to import initial data to database with Hibernate?
Dynamic pathfinding in Excel import
Scala and interfaces
Using excel as UI without VB
Embedding an image in an AJAX response
how to determine a matrix is empty or not in matlab programming?
Scala equivalent of new HashSet(Collection)
JQuery Ui or AjaxControlToolkit ?
Scala best way of turning a Collection into a Map-by-key?
Resolving resx references
Converting Java collection into Scala collection
How to store Blobs in Drupal?
Mac os help browser fails requiring internet connection
Avoiding too many configurations for a Visual Studio project
How to validate data input on a sharepoint form?
Scala collection standard practice
Can you use LINQ with in memory objects rather than SQL Server queries to improve performance?
How to prevent the OS X text layout engine from automatically "flipping" lines with right-to-left text?
Synchronize SVN through FTP
Where are Java preferences stored on Mac OS X?
LINQ grouping in C#
Changing a hibernate many-many mapping based on software license flags
How do i get the Sum in this Linq query?
My trigger doesn't work in updatepanel?
QT GUI internals - widget painting?
Scala non-covariant immutable Set
What is native web services?
Using '_svn' directories instead of '.svn' in a working copy
How to see Oracle Table Logs ?
Visual Studio 2005 - C++ - What controls the manifest creation
Scala do I have to convert to a Seq when creating a collection from an iterable?
What's the best online tutorial for starting with Spring Python
Adding a required field validator to a SharePoint webpart
Would ReadyBoost have an impact on Visual Studio 2008?
Custom development with "out of the box" Sharepoint
Grouping in hibernate - stupid question
Using SubVersion as a standard source control repository for a large development firm
SharePoint Web Service Credentials
What is the fastest way to load data into a ORACLE database with .NET?
SVN in-place import and checkout
Performance running ClearContents is very slow when WrapText is enabled in Excel
Why does -[NSTextStorage replaceCharactersInRange: withAttributedString:] sometimes, sometimes not honor fonts in other character sets?
What is the best Ruby on Rails environment for a Visual Studio user?
Why doesn't git-svn use the Subversion repositories UUID instead of its URL
How do I consolidate entries from multiple employee blogs into a single RSS feed
The easiest way to write NSData to a file
Do I have to duplicate the Virtualhost directives for port 80 and 443?
Scala API design; a service which returns a Set<I> where I is some interface (abstract/trait)
Can't make hibernate stop showing SQL using Spring JPA Vendor Adapter
SharePoint Designer Workflow: Unruly 'Collect User Data' Action
Multiple WHERE clause in Linq
Oracle: OALL8 is in an inconsistent state
JVM crashes when trying to connect to Oracle using OCI
reloading a table view in an iphone app?
Redirect within Ajax call
Get all Comment ID's within a Drupal node
Haskell - How to best to represent a programming language's grammar?
What options do I have for LINQ projections?
A First Chance Exception
Why does my MATLAB (R2008a) object's class change on a save/load cycle?
Combining resultset in C# using Linq
Scriptaculous autocompleter is slow
msvcp80.dll not found while using TBB
Is there a simple way to restore widget sizes in Qt?
Which delegate method I should use When I cliked on a textfield?
Running NArrange from SVN pre-commit hook
scala Map: mysterious syntactic sugar?
Build won't copy System.Drawing to output folder.
Getting ORA Oracle error code using PHP function oci_connect?
Printing dialog or window with Qt
How do I get objects in the responder chain to handle `insertText:` messages?
Preventing DB password from being accidentally checked into public SVN
How should a custom view update a model object?
Which naming conventions do you use for SVN Branches and Tags?
Where can I find a SVN application that will display the whole tree (or branch) graphically as a map
URL Rewriting - Redirect With No File Extension
Using an enum as a mapkey results in a RAW in the database
Drupal CCK: how to output a node teaser with its fields?
How many RewriteRules can you have in .htaccess without trouble?
List all svn:externals recursively?
How to apply moving windows to a 2D matrix in MATLAB?
Looking for a good Spring framework cheat cheet
svn:externals and permissions
How to link multiple visual studio solutions together?
Sharepoint: Web part loads user control; Postback events are not triggered
Some SharePoint pages serve as http in https environment
What am I missing from my enironment variables for my linker to fail with LNK1181?
can abybody explain the structure of apache server.......
How would you recommend adding an image as a custom field in WordPress?
Apache Proxy 503 error :*(
Apache + SSL Error 336027900
Oracle VS SQL server
Stop Linq2SQL using Named Pipes?
Can pysvn 1.6.3 be made to work with Subversion 1.6 under linux?
MATLAB: what's the most elegant way to delete known element in matrix?
NSTableView sort not getting correct ID
Can subversion be hosted on amazon's hosted cloud?
Subversion update externals to a date
Visual Studio: Printing all source files in a solution?
How do upload images remotely to Drupal using the Image module?
Urgent: How to fix this virtual host setup?
Building Projects in Visual Studio
Visual Studio project is placing object files in unrelated project directory. help.
Why can I run a Bash function with the 000 permissions?
Which delegate method I should use to respond to clicks on a text field?
asp.net MVC Ajax Request Not Firing Correctly
installing Oracle Instantclient on Mac OS/X without setting environment variables?
Read/Write data from/to a file in PL/SQL without using UTL_FILE
NSView with variable number of items inside
haskell: error trying to call putStrLn in funciton
Setting up wildcard domains on local host (OS X 10.5)?
AJAX PageRequestManagerParserErrorException error in asp.net page
Backup and Recovery Scenario
Hibernate annotations, autoincrement related
How to serch by categories uisng trip_search
Updating a column value in resultset returned by a Linq query
How to detect whether an OS/X application is already launched
Adding a custom member to a mapped type
How to show a Splash UI before App run?
2 Oracle Question
Best practices in Visual Studio C++
Oracle SQL*Loader getting CDATA values...
bash stacktrace
LINQ - Help me grasp it with an example I think LINQ should be able to solve!
ADO.NET Entity Framework - LINQ to multiple dbms
Run multiple commands in one ExecuteScalar in Oracle
Shortcut key for 'View in Object Browser'
LINQ Conflict Detection: Setting UpdateCheck attribute
it gives me Error  while converting grid data to excel
Importing selective data using impdp
MATLAB: Why 24.0000 is not equal to 24.0000  ?!!!
Sharepoint FBA and IIS 6.0 Anonymous access
svn command line from eclipse
How do you close Excel com object and save the work?
How to reach past revisions trough an HTTP client
VBPROJ / CSPROJ
Removing created temp files in unexpected bash exit
How to use Oracle jdbc driver fixedString property?
What is the _root_ package in Scala?
Can I define Default Sort order in LinQ
DB Index speed vs caching
How to "flatten" or "collapse" a 2D Excel table into 1D?
EXCEL Formula or VBA To Extract Data Based on Another Cell's Data
How do you obtain the maximum possible date in Oracle?
In MATLAB, what ASCII characters are allowed to be in a function name?
Linq expression for surrounding numbers in an array
PL/SQL Trigger - Dynamically reference :NEW or :OLD
Timeout a command in bash without unnecessary delay
Is there any way to pass an NSArray to a method that expects a variable number of arguments, such as +stringWithFormat:
Same rules for multiple directories in Apache?
Remembering terminal states in OS X (like Fluid for the shell...)
oracle diff: how to compare two tables?
style cleanup that doesn't trample svn blame?
LINQ to SQL Classes
Can you add custom T4 Templates to the VS2008 "Add New Item" dialog?
Visual Studio Debug Visualizer for all types
Is there Cache with Linq query support
Cocoa: [statusItem setView:myView] makes a white bar menu item no matter what
do i need to worry about concurancy with tomcat spring beans
Where can I find a web based svn admin app that does this...
Why can't I use job control in a bash script?
copying a document to another library and incrementing version
How can I get notified of a system time change in my Cocoa application?
Sharepoint Calculated column in list
LinqPad Feature - Does VS do this?
How to add additional headers to 302 redirects in Apache?
What are replacement and new practices from sh to Bash?
Getting Valuue from MS Access form from Excel VBA.
How do I bring an Oracle BLOB into SQL Server?
Functionality in .profile (login script) versus distributing to other scripts.
Making an NSTextField act like a "microwave timer", store as NSNumber
Why would I make an all-optional message protocol?
Sharing Data Across Sharepoint Sites - Roll Up or Pull Down?
What's the Scala syntax for a function taking any subtype of Ordered[A]?
Why does AsQueryable throw a StackOverflowException?
How do I combine setting axes limits and zooming in a MATLAB plot?
String or Binary Data Would Be Truncated Error
Visual Studio unmanaged C++ smart file explorer
Bash script to find a file in directory tree and append it to another file
SVN commit problems on Mac OSX Terminal
How do I write stderr to a file while using "tee" with a pipe?
Oracle empty strings
Visual Studio on remote desktop from a Mac - any issues?
can i go back and edit comments on an svn checkin
What is the best Mac OS X software for making architectural diagrams?
How can I setup Apache to serve SVN with this particular URL configuration?
Junit4 + Spring 2.5 : Asserts throw "NoClassDefFoundError"
Hibernate: Persist an object as a String?
What's the best software for checking disk health on Mac ?
How to get a line number when parsing with QXmlDefaultHandler?
LINQ Except operator and object equality
In Subversion what are best practices to modifying historical files?
Can WordPress install on IIS and how?
excluding commits by specific users from svn merge
Good Editors for Web Development on OS X?
Can we count MATLAB as programming language?
Gray NSTableView à la iTunes
How to Convert SQL server to Oracle ?
Tortoise SVN Move command fails
MySite and profile language
How to convert a list of ints to a string array in Linq?
Limiting the number of objects in NSArrayController
How to display placeholder value in WPF Visual Studio Designer until real value can be loaded
Performing part of a IQueryable query and deferring the rest to Linq for Objects
Refresh Using Ajax/PHP
In QT, how to have a fixed size for QDialog
NSMutableArray add Object as pointer only?
Why does wdiff not work with named pipes
How to set standard encoding in Visual Studio
svn update not working in post commit
TortoiseSVN compatibility mode
How do I write a bash script to restart a process if it dies?
Drag and Drop files into a SharePoint webpart to upload into DocLibrary
Is there a Visual Studio shortcut for replacing the beginning and ending tag name in XAML/XML/HTML at once?
Use of ajax to call JMS
Logging to the ULS log on a WSS 3.0 server
remove external dependecy from svn repo
Apache and mod_mono not playing well together
Is LinqToSQL the same as Linq?
LINQ  to XML question
String Compare not working in Visual C++ 2005
How do I close an OracleConnection in .NET
Ordering Wordpress posts by most recent comment
NSButton default button with blueish look
Web Client Software Factory Unit Testing Big Fail
To Create an Employee directory
Can font size be disabled in QFontDialog::getFont()?
Hibernate uses initial WHERE clause in subsequent queries
hibernate object vs database physical model
SOAP web service running on SharePoint
What is this kind of javascript? And Help with AJAX request.
Validating parameters to a bash script
Javascript/css/php/mysql to collect user email addresses on a placeholder website.
How to increase the time tooltips remain visible in Visual Studio
how to branch code to another responsibility for SVN?
How do I time a Cocoa app?
Making small haskell executables?
How do you default a new class to public when creating it in Visual Studio?
Are there any API to turn on DXVA in Mac OSX
Visual studio database edition: deploy to db without visual studio
Transactions in wordpress database
VS2008 crashes with "Fatal Execution Engine Error"
LINQ to SQL Left Outer Join
returning multiple columns using Case in Select Satement in Oracle
How do I write a custom start page for VS 2008?
VS: Automatic "ArgumentNull' check ?
Problem adding item to sortable list
MOSS Alternate Access Mappings
How to navigate to Begining/End of a curly brace by selecting one of the braces in Visual Studio 2005.?
Treat '0',"-1" as Null
What would this sql query (w count and group by) look like when translated to linq?
SharePoint Feature to install WebPart and custom list.
Concatenate collection of XML tags to string with LINQ
hibernate mapping file with dependancies to existing tables/POJOs
Will upgrading Office from 2003 to 2007 break VB programs which use Excel through the COM interop?
In Cocoa/Interface Builder, how to clear text in textfield after button click
Code in NSTimer prevents automatic sleep
Manipulating Hibernate 2nd Level Cache
Is there an svn command to remove files from the client only?
Examples of AJAX Server-Side Script in C?
Sharepoint: How do I move stuff between sites
Sharepoint: Calculated Column replace all spaces
How can I schedule a report in SharePoint to run on the last day of the month?
Page Redirect in SharePoint
Integrate NSStepper with NSTextField
Drupal node?destination not working
debug vs release build in Visual studio c++ 2008 win32 runtime issue
Oracle: Program not forking correctly in SELECT CASE statement on a date
What does IAlertNotifyHandler's OnNotification() return value do?
Cocoa: Measure time between keypresses?
RewriteMap activation
Why the splash window can’t show before the App lunch?
WordPress Business Directory - best approach
Looking for good tool to convert Oracle - sql server
Client tools for Oracle?
How do I schedule a process' termination?
SharePoint 2007: Formatting a FormField
Ignore some files from SVN commit
Why does an Excel VSTO addin run slower on a higher spec machine ?
Best short examples of the need for Excel VBA
How can I connect an oracle data base with a dbml file?
How to remove Excel VBA code modules when spreadsheet opened/closed
Windows Service in .net Cannot See TNS Names
Linq Count Returned Results
One Sharepoint Feature or many inter dependant ones
SharePoint 2007 Banner Hit Counter
osx & windows development -- for newbies
Sharepoint solution packaging: how do I get a custom icon for my features?
Objective-C Asynchronous Web Request with Cookies
Where is the Visual Studio layout saved?
Silverlight 3 - RIA Services and LINQ
Does anybody know if manisfest.xml (wsp) has an intellesense for Visual Studio?
Add property to LINQ that is combination of multiple tables?
How to shell to an exe and pass cell values from Excel worksheet.
Calenadr calculations in bash
Cannot update document property on ItemAdded event when using Vista
How do I customize the confirmation email sent when a new SPAlert is created on a sharepoint list?
How do you work on Oracle packages in a collaborative, version-controlled environment?
Wordpress Digg-Like Voting System Plugin
How do I alter tab autocomplete in bash to dive through folders?
Is QT Jambi dead?
Any bad experiences with xp-dev.com?
removing files starting with --
Svn full dump (moving servers)
How to do an http get in cocoa on the iPhone
Why does Oracle think I'm missing a right parenthesis?
Is an NSMutableString in this case more efficient than NSString?
How should I store old dates in SharePoint?
Why is this bash prompt acting strangely/disappearing, and how do I fix it (OS X)?
LINQ to DataSet, distinct by multiple columns
Visual Studio 2008 macro to switch between header and source files?
Library for parsing Visual Studio Solution files?
How do I implicitly convert Tuples to vector in Scala
Simple Spring, use of ClasspathApplicationContext for standalone apps, how to reuse?
How can a cell's background color be set other than the obvious Cell shading property?
Is there a way to force Visual Studio 2008 (or below) to use a spellchecker for comments?
Ignore read-only class properties when using DataContext.ExecuteQuery<T>
Working out which cell Vlookup refers to
Hibernate: Mapping One-way Redundant Columns
Excel VBA copy XL-2007 Macro-Enabled Workbook as excel-2003 file with no macros
Cocoa memory editing inspection
Converting XLL addin functionality to a native VB module : Problem refreshing formulae
Alternative to binaries in Subversion
Are PHP processes called via AJAX cancelled on "ESC"?
Attaching an identifier to an Oracle session
How to run two processes as though they were one in bash?
Multi-Dimension any()
SharePoint domains and Content Query Web Part
How do you stop SVN Checkout from bringing back files that were deleted from the project?
Problem using @SecondaryTable in Hiberante
Can MOSS 2007 integrate with multiple LDAP/AD stores?
Vexing linq to sql predicate building in a for loop
SharePoint branding of error pages
ORACLE - Exporting Procedures / Packages to a file
Apache: how to limit virtual dir to local network
How do I get rid of the unknown property name errors in Visual Studio?
Edit .doc in Word via custom Document Library DispForm.aspx
Visual Studio class/file templates: Is there a way to change their content automatically per project/solution?
How should I set up external resources in my project?
Robust SVN export and copy script?
What is the most elegant way to encode/decode an Object to Dictionary
Automatically add svn:needs-lock
Jquery ajax getting the XMLHttpRequest  state
Where can I go for hands-on cocoa training besides WDC?
ASP.net AJAX Control Toolkit will not recognise my specified css classes in the autocomlete extender?
Excel merge and formatting
Oracle Documentation Generation Tool.
Remove Single Quotes From All Cells in a DataTable - Creating New Table - Using LINQ in Vb.Net
Commit changed files, added new files and omit some files to an external server in Subversion on Linux / Ubuntu
Tips on speeding up Drupal site
Does anyone have experience with National Instruments CVI and source control?
Do organizations ever use SharePoint on a port other than 80?
Creating mouse cursor/pointers in OS X Leopard
What are the key differences between Scala and Groovy?
Sharepoint List Definition that binds only to my Custom Content Type
Apache/nginx fine grained (per file) permissions?
Sorting MultiValue data numerically OR alphabetically - LINQ to SQL and C#3.
Hibernate: ThreadLocalSessionContext: Already session bound on call to bind()
Windows Live ID + AJAX
Is there a quick-starting Haskell interpreter suitable for scripting?
Why is this type variable ambiguous?
Hibernate + Annotations + Validator: Length constraint inside EmbeddedId ignored by hbm2ddl
How to make spring load JPA classes from multiple paths?
Enterprise Scala
Truncate strings in Excel - is there a function to remove last part of string after separator
Synchronize home directories from multiple clients to a server
Is there something wrong with my System.Xml.Linq library?
Allow request coming from specific IP only
VisualStudio immediate window command for Clear All
What is the easiest way to have a local LAMP installation for web development on mac OS X ?
Initializing JS components at the end of HTML or on "onload"?
LINQ Optimization Question
How do you instruct a SharePoint Farm to run a Timer Job on a specific server?
Bash - Supress Notice of Forked Command Being Killed
using the passwd command from with in a shell script
Referencing a COM assembly in Visual Studio vs converting a COM assembly via tlbimp.exe
Determining Oracle Database Instance
Matlab object array method dispatching
Matlab: "Too many Input Arguments" when not passing any!
Javascript: achieving the Google Ad AJAX effect
Automatically find the revisions to merge in Subclipse
Ugly looking text when drawing NSAttributedString in CGContext
Qt: QGraphicsScene not updating when I would expect it to.
Looking for a secure SVN remote update post-commit hook
How can I downgrade the version of an SVN working copy?
LINQ: Remove items from IQueryable
Dynamic UI styling/theming
How do I stop Visual Studio from launching a new browser window every single time I hit the Start Debugging button?
Pass multiple arrays to javascript via ajax
Strange Oracle problem
How do I stop ReSharper from inserting "object" when I type "new {"
How to work with dataset's datarelation in linq?
How do I create Cocoa interfaces without Interface Builder?
Make VisualStudio C# have files/folders outside of the project directory.
Does anyone use BetterAuthorizationSample?
changing search-dirs for $ sudo gcc
AJAX table update script
jquery tablesorter + ajax div content update problem
LINQ to DataSets for MySQL Interop
AJAX refresh script
Where is the log file when I'm using svn+ssh?
Project management: SharePoint vs activeCollab
Web Application Development on Scala
Duplicate rows when using orderby, Skip() and Take() with LINQ
Determine if NSNumber is NaN
Does SharePoint in any way support Wiki markup languages?
Linq - How to aggregate the results of another query
Issues Setting up a reverse proxy in Apache
How to prevent hackers from exploiting Apache ->Sites-available -> Default file
Problem with AJAX
How do you get server blocks <% %> to format well in Visual Studio?
Flattening Linq Group query
run the output of a script as a standalone bash command
LINQ and .COUNT timing out
Visual C++ error C2143: syntax error: missing ')' before 'constant'
SharePoint MOSS Alternate Access Mappings
Forcing Reading of a Text Field Before Dismissing Modal Dialog in Cocoa
recoverable class Fbd error(s)
Excel VBA macro to track changes in separate sheet
linq question: querying nested collections
Oracle 10g - optomize WHERE IS NOT NULL
How can I maintain the checkbox state on a page that is refreshed by Ajax?
What is an *.rsd file on Mac OS X?
Sharepoint direcory list
What's an OCCI context and environment?
Detecting nulls in Excel VBA
How to avoid stale MySQL/Hibernate connections (MySQLNonTransientConnectionException)
[LINQ] Operations on Lambda Grouping
How to capture worksheet being added through Copy/Paste in Excel VBA
Sorting a list using Lambda/Linq to objects
Project (bin) folder path at compile time?
Connect Visual Studio 2008 to Virtual PC 2007
What's the best way to use username/password auth in a Ruby script in OS X?
How can I open a file using java stored procedure
Best ajax framework for drag and drop support
Transfer files with versioning using SharePoint and SOAP
Is there a way to make Oracle recalculate a query plan for each query invocation?
Sharepoint updating custom database
Setting up a Proxy with Authentication
How to undo an 'svn copy'
Another question about iPhone application state
Some Paramters in $.ajax not passing
Best route to creating a Calendar based Date picker for Cocoa?
Force redirect to SSL for all pages apart from one
web site Deployment
Excel query table still works after deleting File DSN, how is that possible?
uploading a file via ajax with php
How do I serialize an object to file using NSKeyedArchiver in NSPropertyListXMLFormat_v1_0 format?
SVN - Project in multiple solutions
SVN update command to target a single externals subfolder ?
how to localise a sharepoint site for different languages
How do I stop search engines indexing a maintenance page
SharePoint - Web part to view remote list
How can I slide a view in and out of a window in a Cocoa program.
Linq over Stored Procedures
force excel to stop applying "auto-corrections" to csv import data
Finding correlated values from second table without resorting to PL/SQL
What's so great about Scala?
TransactionScope, linq and strange transaction manager issue (HRESULT: 0x8004D024)
Deploying Layouts in SharePoint
Linq query to include a subtype
plsql custom numeric format
In Visual Studio (2008) is there a way to have a custom dependent file on another custom file?
How to return an error from .bat in Visual Studio project?
How to remove, reinstall and/or find info about Visual Studio 2008 hotfixes?
Linq OrderBy against specific values
Count between range of date bind in gridview. LINQ to SQL Visual Basic
How to Inject Spring  ReloadableResourceBundleMessageSource
VSeWSS problems when creating a new base class which inherits from SPItemEventReceiver
Is there a way to use VS with a remote site accessible only by sftp?
Matlab Fraction to Floating Point
How should I specify the type of JSON-like unstructured data in Scala?
Open two instances of a file in single Visual Studio session
LINQ-to-SQL query that returns only one item, not a collection of them?
Shared files between projects in Visual Studio
SQL: Counting number of occurances over multiple columns in Oracle
Has anyone successfully re-created the ECB menu on the Data Form web part?
Good Ajax framework for J2EE
programatically add module to xls 2003 using vbscript
What's best Drupal deployment strategy?
How to add external library to the classpath in scala's interpreter?
How to find where Apache's httpd.exe is installed?
Custom color settings in VS.NET editor for current line when in debug mode
Help with OSSpinLock* usage to replace a while(true) {sleep(1);}
Do DDL statements always give you an implicit commit, or can you get an implicit rollback?
Visual Studio Test Project - Does not copy folder on deployment
Hibernate, C3P0, Mysql -- Broken Pipe
Oracle Throwing SQL Error when creating a View
How to disable the "auto format" feature of VisualStudio2008 editor?
Bash TAB-completion inside double-quoted string
How to get all tables that have FKs to another table?
Async thread dies in SharePoint web part
Cocoa API comments guideline
strange javascript form behaviour.
Can a SharePoint list item have it's Targeted Audience calculated or otherwise automatically specified?
Change cursor in GL fullscreen on OSX using cocoa?
Request for several responses
Validation Drop down on a condition
Spring Integration: How does RendezvousChannel work?
Problem with const vs #define in Visual Studio
SharePoint Sites.ExportWeb return values
How to "watch" character values of a string on Visual Studio?
Does Linq and projects like i4o make object oriented DBs a viable alternateive to relational DBs?
Breakpoints not being hit
ASP.NET MVP and AJAX posting/webservices
Declcaring variables in Excel Cells
Retrieving Cell name in Excel
Is it a good idea to learn LINQ first, then SQL?
Jquery can't access original jquery objects from new div on ajx load event
How to get Program Files Path in Visual Studio configuration
Copy document libary sharepoint 2003 include history
nargin vs exist
select a random sample of results from an oracle query
Unable to download the source code of Open Source projects in Mac's terminal
Corrupted HTTP headers on Apache/Weblogic 9.2
Do you have performance problems when you work on Visual Studio projects via a network share?
MOSS 2007 Search Center. Altering Scope of a Search
Preventing Visual Studio from building all projects when debugging one
VS2008 Solution Template
How to succesfully join two in-memory linq collections?
Is there an Oracle SQL tool that builds insert statements from a result set?
How to batch delete using bulkUpdate
svn diff a specific line in a file
How do dynamically set group by properties and aggregates in a LINQ query?
Intent of Spring form command
JQuery AJAX Web Service call on SSL WebServer
Highlight colors in an NSTableColumn on highlight
Linq: Get a list of all tables within DataContext
Can a Spring form command be a Map?
How to get CURL to save to a different directory?
how would you query this in linq?
Is there any Wicket-like web framwork to use with Scala (not lift)?
Haskell script running out of space
When are two columns that look the same not the same in oracle?
Updateable Data Grid using Linq to SQL in WinForms
Multiple sections in Content Block for Drupal
How do I deal with "Project Files" in my Qt application?
Strange behaviour when accessing Oracle 8i table from servlet
Show YouTube video in a Drupal Section
Turn off auto formatting in Visual Studio
Visual Studio clipboard problem
Linq Update Problem
Mac OS X: CGGetLastMouseDelta and moving the mouse programatically
NSPopUpButton, Bindings and a shortening lifespan
How to update a database schema without losing your data with Hibernate?
Having latest copy of SVN'ed files in document root
How do I get the next item in a subset of an ordered table using linq?
Why am I getting tree conflicts in subversion?
Capturing title change event on SPWeb
Is it possible to customize the colors of RockScroll's variable syntax highlighting?
Can't see Methods, etc. in Visual Studio 2008 C# Code
File read from SharePoint via IE. My app is opened with the temp file; what is the SharePoint URL?
LinqToSql - Multiple subqueries creates many roundtrips
Visual Studio: default settings
Does anyone commit Qt to their own source control?
Matlab on cmd (winxp)
Is there a realtime apache/php console similar to webrick or mongrel with ruby on rails?
Spring: No transaction manager has been configured
C++/CLI: linker gives "resolved token" for win32 function
Panel Template Reuse in Drupal
Hibernate/mysql connection pooling
Move Nice Menus to Just below the Title
Modifying the sort order of a LINQ query
cannot find xml path error
Pattern matching a String as Seq[Char]
Why does the empty string not match as Seq.empty?
Assigning random colors per session, for chat
AJAX chat, auto scroll window
What is the minimum amount of tweaking needed to get QClipboard::setText() to work under X11?
How do I write the qualified name of a symbol in Haskell?
Unit testing Scala
Getting started with Oracle application development
How do you simply add new custom rewrites to the .htaccess of a wordpress without fail?
Creating popup menu in Qt for QTableView
What is the difference between Microsoft AJAX and AJAX Pro?
Objective C makes integer from pointer without a cast passing objects as args
Open External Browser from QWebView
linq to xml and ViewList problem
What's best way to format C# in WordPress?
Conditional median in MS Excel
Distinct list of objects based on an arbitrary key in Linq
Read Anonymous Type from DataItem
When does svn BASE become equal to the HEAD
Retrieve value of an xml element in Oracle PL SQL
Cocoa screen capturing?
Is scala.net production ready?
bash to beep if command takes more than 1 minute to finish
Why does Scala have very little Enthusiasm about it?
A way to add pictures to Excel sheet programmtically but not from file
Customizing an AJAX AutoCompleteExtender with a checkbox
Hibernate: How declare foreign key without having to code association methods in the domain object?
Oracle merge partition from procedure giving error
LINQ SQL query check if a obect field is not null
How to reuse dynamic columns in an Oracle SQL statement?
Which functional programming language should I use?
Strange Site Collection Accessor Exception
SharePoint Deployment Failure Using VS2008 Command Line
Filtering Sharepoint Lists on a "Now" or "Today"
Need help on setting web service proxy dynamically without build?
Excel Comments - Max Length in 2003
SharePoint Branding Changing Site Logo By Theme, No Theme Applied Event Exists
SharePoint custom context menu in custom list appears on folders and not just files
Undo SVN delete ./* --force
The mac os tiger and About panel of Germany Version
How to disable the Quit func under the mutilDocument environment ?
How to add these object with name to the array by this order?
How do you build a debug .exe (MSVCRTD.lib) against a release built lib (MSVCRT.lib)?
Apache mod_deflate based on url parameters
How do I compare the number of lines of code in one version of a project to another?
How do I achive the below using svn ?
Content Top Drupal Theme
STOMP and JSON
SharePoint Discussion Baord "Last updated" field is not updated any more.
How to do conditional compilation in Haskell?
How to elegantly ignore some return values of a Matlab function?
How do I fix this Visual Studio keyboard mapping problem?
How do we keep track of our working copy's branch?
Are there design patterns for writing SharePoint workflows that will be upgradable?
How can I set up a network 'reference directory/folder' with Subversion?
Subversion: Retract Accidental Checkin
Quick way to insert interface methods to a class in Visual Studio 2005
List subversion repositories
Retrieving PHP variables from an AJAX form input
Proper stsadm commands to upadate SharePoint Solution/Feature
How can I use lame to encode wav files within a shell script? I'm trying to set artist information via variables with spaces in them. Lame craps out. Maybe I'm being retarded with bash?
How do you make a multi-module spring configuration ?
How to make an AJAX spreadsheet or an editable and navigatable web table/grid?
Should a Apache server extension be created or create a server from scratch?
Oracle in-line method to produce CSV for relation
asp.net(c#)  Create Excel Worksheet, do i need Excel installed on the server?
Unable to deploy new SharePoint site template version
Using Cocoa to detect when a running application plays audio
Is the NSDocumentDirectory unique for a given application?
Best practices for a single large SVN project.
How do I use gdbmacros.cpp in QtCreator?
Setting up the SharePoint+Silverlight Blueprint Colleague View Web Part
Storing a passwords in NSString without being readable in memory
Implementing an Excel External Data source
Need help choosing a framework for bilingual site
How do you check for sanity in objective-c and cocoa?
Evaluating Sharepoint vs ASP.NET as a development platform
Writing data back to SQL from Excel sheet
Excel Smart Tags
REF CURSOR versus TABLE function in Oracle
SAXON.NET XSLT 2.0 Processor
AJAX checkbox if statement
How can you open files which contain the word "exam" in terminal?
Ajax won't get past readyState 1, why?
Switching from Tomcat to Glassfish
How to XML configure Spring bean for constructor injection when bean has varargs constructor
Direct "puts" in Rails, to Apache log
Possible to include Mono Runtimes in OSX .app bundle?
Composite Key with Hibernate
Hibernate: update to sum from other table
Beginner LINQ question
Wordpress Custom Plug (how to call multiple javascript files)
How do I search the collection of a collection in my LINQ Where clause?
Adding inputs with AJAX?
WebPart security
Why can't an Oracle XMLType be sent over a DBLink?
Oracle: how to enable flashback "as of" queries for all developers?
Run bash script as source without source command
Why does Mac's $find not have the option -printf?
Visual Studio and MySQL
LINQ to SQL Insert Sequential GUID
What to look out for when moving from Visual Studio 2005 to 2008?
Unlock cell on a condition from adjacent cell
What supposed to be the signature of my extension-methods
Using a constant NSString as the key for NSUserDefaults
How can you make your custom property of a webpart in SharePoint 2007, sort to the top of the property pane?
QTableView selected element in PyQt4
visual studio - remove custom control from designer window
Has someone recent and trusted news about Linq to XSD?
Mergeing across branches in Subversion isn't adding all the new files. Why not?
How is pattern matching in Scala implemented at bytecode level?
Haskell streams with IO effects
Help with Tricky Linq Group by for time ranges
What is the best way to implement syntax highlighting of source code in Cocoa?
setTimeout not working in javascript
ServerContext.Current is null
How can I setcookies in php server side with ajax and read cookies in the real time with ajax or javascript?
Apache rewrite rule
How do I make/develop Hibernate caching?
How do I order a Group result, in Linq?
Defining Collections with variables
i wan't to delete all bin and obj folders to force all projects to rebuild everything
Exporting an SPGridView to a document
What are the design patterns which used in Spring framework?
OLEDB, Writing Excel cell without leading apostrophe
Create a custom worksheet function in Excel VBA
Retrieving a curent and most recent previous value (Oracle)
Why would a database trigger be invalid in an oracle DB?
Oracle - OCI query timeout
How to create wordpress plugin - quote of the day - quote from external website
Scala XML serialization
How to display a list of nodes and details of a single node in Drupal
What is the maximum length of a table name in Oracle?
Linq Select Compound From
When is a CGBitmapContext not a BitmapContext?
How do you use Binary conversion in Python/Bash/AWK?
Multiple commands in an alias for bash
binding a function to call on ajax, irregardless of js framework
LINQ Conditional Group
Configuring subdomains on an Apache Server
Stop Linq To Sql from Renaming properties of the DataContext after I rename them
QTreeView stylesheet customization problem with scrollbar
A project with output type of class library cannot be started directly - with a startup exe
LINQ to XML Newbie Question
What is tab #13119 on  my VS 2008 toolbox?
Limiting a script from sending alerts
How to get Visual Studio External Tools to use a currently open instance of the external tool?
Hibernate polymorphism: instantiating the right class
Automatic Hibernate Transaction Management with Spring?
Producing CCITT compressed TIFF from CGImage
Excel Doesn't Auto-Fit 45º Text
Virtualhost For Wildcard Subdomain and Static Subdomain
Pre-build events for Visual Studio Deployment projects?
Linq Question: Where on a Select
iterate through each cell in an n-dimensional matrix in MATLAB
how to remove files and directory in a appointed path?
Visual Studio 2008 Pro - How to get a quick report about the number of files/classes/lines of code in a solution or project
How to make Subversion (or any program) perform periodic commits?
Visual Studio - view type from metadata
Rewrite URL from http://example.com/blog/ to http://blog.example.com/
how to express {2n+3m+1|n,m∈N} in list comprehension form? ( N is the set of natraul number including 0)
Ajax request and text/xml
Updating the version number of all assemblies in a solution
How does one sum only those rows in excel not filtered out ?
SharePoint 2007 Publishing site and Audience Targeting in Web Part
Workflow that knows which fields were changed
Is it possible to limit the lines of text displayed in a Sharepoint list view?
format code from ide ( VS2008)
Is it possible to format a NumberField in a page layout?
How do I add additional languages to the sla.r I use with my .dmg?
Scala lift framework, ajax form that submits multiple values?
How to programatically add an object to a bound NSMutableArray?
apache ProxyPass: how to preserve original IP address
Why does my QT4.5 app open a console window under Windows?
Unwanted SharePoint context menu
MOSS 2007 Server hanging problem - AppDomainUnloadListener.RegisterSelf() & PublishingHttpModule.Init()
Branching a subversion repository into a distributed CMS
Getting a list of running workflows?
Standard SQL Query much faster than Linq 2 SQL
Things to watch out for in moving from Oracle Express to the Real Deal?
Is List.ForEach technically a part of LINQ or not?
Sharepoint webpart and overiding the css style
How come sqlplus not connecting?
No CurrentSessionContext configured
Should I use TNSNAMES.ORA or tnsnames.ora?
Proper way to set ORACLE_HOME?
problem with MATLAB imread()
Different views with Spring's SimpleFormController
Matlab subclassing question
How do you use telnet to check a connection to Oracle?
How to automatically convert VS2003 classes to partial Designer.cs files?
What's the best way to draw a bunch of (~200) colored rectangles in Cocoa?
LINQ: Group by month and year within a datetime field
Getting notified when the current application changes in Cococa
How to stop an NSInvocationOperation?
Alternate posts in wordpress
Problem with Array type "DAMPAR" in MATLAB deconvolucy.m
How to permit update of a view's results in Oracle?
How do you flip the coordinate system of an NSView?
Jquery like selector in Haskell
focus a NSTextField
Use SQL to Filter Drupal Views
Branch off a specific directory from one SVN repository into own repo
Unable to make a tab completion file for MacPorts in Bash?
installing Oracle Instantclient on Linux without setting environment variables?
Syntax error : end of file unexpected (expecting "fi")
Oracle: what is the "instantclient" connection string format?
Basic AJAX example with ASP.NET MVC?
Hibernate 2nd lvl cache
Can NSAlert Be Used to Create a Floating Window?
Pitch Detection In Mac OS X
How can I easily see the output from a Template Haskell statement?
Defining a seemingly simple Foldable instance
How do I get the highest currently used ID number in a table with LINQ?
Making RDoc Ruby Gem Default on Mac OS X
In Visual Studio (2008), can I start up a website debug session as the web root?
SharePoint (WSS) Authentication Across Multiple Domains
is magento overkill for a one-man webshop?
Manupulating Excel files from Windows Scripting Host
Hibernate status
Save last working directory on Bash logout
How to maintain scroll position after postback in web application created in visual studio 2003
How can I query the range of date which one product has not been ordered? (LINQ)
Set User Setting at the Top right corner ( Drupal)
Using Visual Studio macro names to launch external applications doesn't work?
Problem with paging with Linq and DataTable
SVN how to resolve new tree conflicts when file is added on two branches
Avoiding in-place pointcut expression in Spring AOP
iframes vs ajax
combining diffirent lists data and showing it in a webpart
How to delete files in Visual Studio Pre-build event command line
Support for Long Running Operations using the MOSS Publishing Infrastructure
Excel Formulas/VB: Show total based on date entry
How do I connect to a remote svn server?
How can I highlight the active line in Visual Studio, without using ReSharper?
ORA-01654: unable to extend index
SharePoint: How to apply a custmised masterpage to Sharepoint build-in search results page (OSSSearchResults.aspx)
JPOX JDO and Castor JDO compared to Hibernate persistence
Implementing Audit Trail- Spring AOP vs.Hibernate Interceptor vs DB Trigger
Change text cursor (caret) colour in Cocoa?
How can I do a single SVN commit across multiple externals at the command line?
refactoring LINQ IQueryable expression to remove duplicated portions of queries
How to tell SVN to ignore files for all team members
Linq: How to Assign to Related  Entities ?
SharePoint Infrastructure Update Authentication Issues
What's the accepted way to implement export functionality in a document-based Cocoa app?
Is there an equivalent to the SPWeb.Properties in the SharePoint web services?
Show Editors for All Cells in Row in QTableView
How can I safely write to a given file path in Cocoa, adding a numeric suffix if necessary?
Linq over DataTable  with .Skip() and .Take() method
Using Spring + Hibernate Transactional cache in Tomcat?
c++ for loop vs foreach
Does OpenId support Ajax login?
Can Visual Studio be made to debug child processes like WinDBG?
Reporting Services Connection to SharePoint
Linq to Objects - Where search within a list
Passing Multiple Arguments from Panels in Views ( Drupal)
Codecharge Studio alternatives for mac
Are there such things as variables within an Excel formula?
One executable that starts as gui application or console application based on command line in VS2005
Running python code from standard Cocoa application
Counta behavior in countifs
Designing WordPress Themes using Dreamweaver
The || (or) Operator in Linq with C#
Is LINQ Slower Than Calling Sprocs?
Wordpress filter to modify final html output
Oracle / Python  Converting to string -> HEX (for RAW column) -> varchar2
KVO and Bindings problems using my own (not the shared) NSUserDefaults object
SVN Tortoise remap source folders
Need good scheme/workflow for managing database objects using Subversion
Creating Drupal CCK content programatically/ via API
hibernat sesson problem new
Updating from svn repository returns "Could not read chunk size" error
sharepoint search with variation site
Qt best choice for animation on embedded
Is there a tool for emailing Shelveset's and History items from within Visual Studio Team System?
Apace mod_rewrite redirect to internal server
How to deploy an assembly using the Team Definition in Sharepoint?
jQuery is adding servlet name twice to URL
Create SQL Database and add to project using Visual Studio
Is it possible to know from which package a procedure has been called ?
cvs2svn fails with "xxx is not a valid ,v file"
Any way to get SharePoint to STOP converting attachment file names to all lower case on inbound emails?
How do I know which files in a directory arn't in my SVN repository?
How do I learn to use SVN effectively?
Unable to have a tab completion of system variables without a backward flash
How to write this as a single LINQ query
Why cannot this.type be used for new instances
Passing a anonymous type to function.
Null value cannot be assigned - LINQ query question
What's the fuss about Haskell?
Please confirm or correct my "English interpretation" of this Haskell code snippet
Errors compiling PHP with GD2 and Freetype on Mac Leopard 10.5.6
Apache and mod_rewrite: Redirect domain to subdirectory
Moving files to a directory
What is the problem with not using Spring
How to connect to Oracle from far Computer in LAN ?
Shift operators in PL/SQL
Customizing pages view in Sharepoint
Best way to prevent changes on a branch with Subversion
Using Subversion trunk as DocumenRoot
Is there a way of auto-generating feature.xml files for sharepoint development?
How can "Modified By" be changed when using RunWithElevatedPrivileges?
Whats the "Browser File" in Visual studio 2008, and why we may need it?
How to enable command line switches?
Subversion: Generate a full diff from every checkin that includes username
Use ResourceReader to create a HybridDictionary of resources.
Spring Connection Pooling
What is the biggest mistake people make when starting to use LINQ?
open firmware console on mac osX (intel)
Subversion commit failed Merge of file: 200 OK
Can I programaticaly replace one webpart with another in Sharepoint?
Excel Print Worksheets by Name
Streaming Data through Spring JDBC, unkown length
Find all .rpt files in VS solution
When did oracle start supporting "top": select top ? p2_.PRODUCT_ID from PRODUCT?
How would you make a checkbox delete a row in a table if checked (Cocoa) ?
Error while loading FastCGI module in apache 2.2
SharePoint remembering changed password
Writing Database Blobs to SharePoint Document Libaray
How to modify "Summary View" in SharePoint list web part?
Copying multiple worksheets simultaneously to preserve chart references
What are some clever uses of LINQ?
Run a php app using tomcat?
Editing checkboxes in a Matlab GUI
Sync SharePoint Sets with File System?
Magento Web Service Errors
Is a seperate Visual Studio license required for a build machine?
Can you force an apache restart in a post-commit svn hook?
A Gentler Introduction to Functional Programming
Examples on when not to use LINQ
How to allow duplicate SKU in Magento
What data type do I use for an integer in SOAP XML in Cocoa?
JQuery AJAX syntax
What is the best way to handle all SPItem's on SharePoint web Application level?
Maximum length of [NSXMLNode stringValue]
What are some example use cases for symbol literals in Scala?
hibernate DAO desugin
Hibernate: lazy-loading doesn't work on one-to-many mapping on set
Should the WebInfo file be excluded from SVN
LINQ to Objects question
How to modify Sharepoint filetype icons depending on parts of the filename?
Matlab / Java API callback
svn changelists: how to limit operations to "default" changelist?
SharePoint 2007 Log Viewer
how to change default page for a site in Sharepoint using Team Definition?
Why would an Oracle synonym return a different number of rows to the underlying table?
Sharepoint development - Microsoft VPC vs. VMWare
Appending a vector to an empty matlab matrix
import webpart to page layout in sharepoint
How to signal an NSStreamEventEndEncountered on an NSInputStream reading from NSMutableData.
hibernate DAO
Oracle ProC ORA-12547
hibernate lazy initilization problem
Cocoa: Learn currently selected keyboard layout / input language
help on version-control for legacy code.
How do I convert Elevated Privilege code from C# to VB.Net for use with SharePoint?
Visual Studio (or resharper) variable and method coloring
Why should I have a version control system if I use time machine?
Qt and context menu
Hibernate - @ManyToMany with additional fields in mapping entity
hibernate Open Session in View
How do you make a row in a table view go slighly opaque if a checkbox in that row is checked?
Which is more popular (currently, by recent install base) SVN or CVS?
How to associate external files with an assembly
Lazy evaluation of Oracle PL/SQL statements in SELECT clauses of SQL queries
Querying List Data From SharePoint Web Services
VB.Net Linq - How to append a where clause?
How do you use Linq to connect a table to a view?
Apache rewrite certain urls to seperate part of codebase
Genealogy Query in Oracle
What References Does Visual Studio Add When I Accidentally Click Add New Winform?
How to select items that do not show up in a second list with Linq
What does the subversion error "Could not read status line" mean?
Find QWidget of single instance Qt application
Visual Studio 2008 - Customise right click menu
Infoshare: Encrypted source code partition for MacOS X
Efficient Alternative to Outer Join
How can I configure hibernate to use context-specific connection information?
How do I get rid of the dots!
How WP-o-Matic works and how to do the same using ASP.Net?
Core Animation... cyclic animations?
Windows to Mac transformation
hibernate lazy solution. Is it right??
Update SubmitChanges() - does not update.
Using LINQ Expression Instead of NHIbernate.Criterion
LINQ UpdateCheck on parent "LastUpdatedOn" field while updating children
insert 2 table in single query in linq
hibernate hbm2hbmxml
How is skill building for Sharepoint different from ASP.NET?
Uable to access sharepoint site
Remove all .pyc files from a project
Any good C# code generator for using oracle stored procedures?
ORA-08177: can't serialize access for this transaction
ASP.NET MVC Development tool
Testing own OS X framework
Apache 2.2 ignoring VirtualDocumentRoot VirtualHosts?
Excel Interop Formatting Issues
Excel Interop Updating Formulas
User Experiences for  Visual Studio 2008 extensions for SharePoint v1.3 CTP
how to sketch a polygon in a matrix or binary image in order to use image processing functions?
Running MasterPages from the Layouts directory
ListTemplateOwner
Oracle PL/SQL: Loop Over Trigger Columns Dynamically
How do you deal with multiple open files of the same name in VisualStudio?
Multiple web application deployment targets in Visual Studio 2008?
How to keep Visual Studio debugger visualizers from timing out?
How to keep Excel interop from stealing focus while inserting images
How do I decipher the Select method docs on MSDN?
NSRequest - encode url for NSRequest POST Body (iPhone objectiive-C)
How do you copy a file into SharePoint using a WebService?
JPA Hibernate One-to-One relationship
Apache resource usage
Automatically sorting on insert in QTreeWidget
sqlldr corrupts my primary key after the first commit
Cocoa : How to make a control invisible?
Critique this late night, noob Haskell code
LINQ and dbml file
Keeping request parameters on Spring SimpleFormController with Validator
Setting a charset symbol in dylib
Listing the files and revisions with a certain check-in message in Subversion
Best Visual Studio 2008 Debugging Tutorial?
How to synchronize SVN revision and version ressources of EXE/DLL files?
How to ensure AJAX encoding will work
Scala: Is there a way to use PriorityQueue like I would in Java?
regular expression grabbing X amount of values out in linux bash
How do I watch a serial port with QSocketNotifier (linux)?
Spring Integration: Hooking web services to a FIFO queue
How can I apply an aspect using annotations in Spring?
Why does the dialog I created in Leopard look terrible in Tiger?
Issue with trying to Login to a https secure using apache commons httpclient class
Creating a sublist based on a second column in excel
OracleDependency not firing event
Get Max Date Using CAML Query From alist
How to select Interop .NET framwork version running from Excel?
Apache rewrite rules redux
Ling select with two tables
Unable to load the Excel 2003 Add-in
How hard is it to get a cocoa application to run on windows?
Running a command with every svn commit
How do I restore Apache and PHP to Leopard defaults?
Using reflection to address a Linqed property
Relational databases and OO languages
Using SVNSERVE to host Subversion server, configuration files, etc.
Magento 3.1 - Left Hand Menu
Unable to forward search Bash history similarly as with CTRL-r
Unable to start subversion using Launchctl
How to programatically add a tracepoint for Visual Studio?
how to export a image to a folder?
How to get linq to produce exactly the sql I want?
What does CGColorGetComponents() return?
Is GHC able to tail-call optimize IO actions?
Haskell image processing library?
What's event that Visual Studio 2008 do after post build event?
C# 2008 Express: Project type (.csproj) is not supported by this version of the application.
Unable to cast object of type 'System.Data.Linq.DataQuery`1[System.Int32]' to type 'System.IConvertible'.
svn stumbling blocks
Is there a way to make drawText() update a QPicture's bounding rect?
Compact matlab matrix indexing notation
Best practice with SharePoint feature deactivation
Need help on Apache htaccess redirect rule
Force an IQueryable to execute?
How to hide or disable menu item in MAC OSX
How do you guard for Null Reference exceptions in Linq To Xml?
Handle www-authentication request using ajax?
Browser compatibility between IE6 and IE7
Combine two counting queries into one Boolean query
Wordpress Update through email
Unable to find release notes for Bash
Adding fields to the List Forms - Sharepoint
Oracle datafiles on a Network Share
How to resize a matrix in matlab
My linq-query doesn't work when adding the xmlns-attribute to the root-element in my XML-document
Unable to understand a line in .bashrc
Is there anything like a generic list in Cocoa / Objective-C?
Get the entity previous  version in Hibernate Envers
Paginated search results with LINQ to SQL
how do i add a view to schema.xml in sharepoint
Haskell: Replacing element with a given key in an association list
Use Oracle 6 from ASP.NET application
How do you use the immediate window in Visual Studio?
Linq-to-entities - Include() method not loading
Excel sum with relative positions
How can I define multiple sessionfactory instances in Spring?
Excel pivot table question - How to get subtotals for a row area field?
Does an ORM integrate with existing applications or do I not understand?
Visual Studio Debugging/Building
Where is Visual Studio COM project template?
Variables as commands in bash scripts
Using subversion for web applications
How to programatically  do file versioning with SVN and .NET?
Discrepancies between “Mock” Database and “Real” database behaviours.
Why does this Haskell code produce the "infinite type" error?
Haskell Cons Operator (:)
Visual Studio project template multiple Project Types
Default Arguments in Matlab
Piecewise Inline Function in Matlab
Why doesn't ORACLE allow consecutive newline characters in commands?
How to load Java Stored Procedure through JDBC into Oracle 10g?
What is the difference between Linq and IQueriable
Spring Calls Object Constructor Before Setting Properties
Map a list of strings with JPA/Hibernate annotations
DataView component in SPD attaches needless strings to field values.
AJAX progress bar dispaying loading progress percentage for page load
delete list item
Icon of project in Visual Studio
Simple inter-proccess communication in Qt4
function handle in MATLAB
Fork and sync google code svn into github
VSTemplate with build action
Getting Visual Studio to ignore source control bindings in a solution
Drupal 6 Views: Constraining fields which are not the "primary" node
Excel: mapped XML data and the "number stored as text" error
Visual studio or resharper shortcut to close currently selected file in IDE
Hibernate with relations
Apache Response Time
Flowchart app for OSX?
sharepoint workflow
How can I create a hibernate collection that will be re-read every time I request it?
How to create an Oracle sequence starting with max value from a table?
How to magnify/stretch a texture with Matlab Psychtoolbox (OpenGL)?
NSLog on Mac OSX/iPhone, usage of the '#' key?
Configure Apache to use Python just like CGI PHP
Is a good idea to put all projects in the same trunk?
Apache rewrite rule forces download
Getting the absolute path of a command-line app on OS X
How to cancel ajax request that has run (on server side)
Using Mercurial Locally Only with Subversion Server
Hibernate doesn't save and doesn't throw exceptions !?!
View Reduction Steps in Haskell
How to use generic collections together with LINQ-to-entities
Unable to have TTY switch for Ctrl-Alt F1 and Alt-F1...F6 in Mac
Qt vs WPF/.NET
How do I stop the linq designer overwriting my manual changes?
Getting rid of the focus rect on an NSCell. Only shows up when right clicking.
How can I program Excel to Work with Outlook?
Vertical scrollbar scrollup-scrolldown images look jagged on Qtopia machine
AJAX (prototype/php) getting partial status updates during script execution
Binding NSSlider to control the zoom of an IKImageBrowserView
Sharepoint - Providing data outisde intranet
500 error while deleting in LINQ
Make linq subquery
Asyncsocket VS NSstream
Disjoint Union in LINQ
Should I use GHC Haskell extensions or not?
Oracle Ref Cursor Vs Select into with Exception handling
How to make Error List window automatically active during compilation in visual studio?
Sharepoint List redirect with new id
how to dump (print) an OSDictionary to the console / log?
Removing .htaccess Authentication Restrictions
Using hibernate hbm2ddl.auto=update : How can I alter column not to require value anymore?
How to maintain slightly different software?
How to break on Insert in Visual Studio / SQL Server 2005
Linq sub list Problem
reading data from Excel file prior to version 95
How to combine Where clause and group by in LINQ
Multiple copies of a Sharepoint list view
SharePoint Integration for Single-sign On
Is there a statement to prepend an element T to a IEnumerable<T>.
.NET 2.0 Setup Project in Visual Studio 2008
Viewing files in a remote FTP folder from a webpart
Unable to enable jquery UI module in drupal??
Use Class Variables As Constants In Scala
What is the limit of source repositories in Visual Source Safe 2005
Web SVN for Windows?
linq to xml - get rid of blank xmlns
Cocoa development: malloc: free_garbage: garbage ptr = 0x18a15e0, has non-zero refcount = 1 error
bash completion for certain types of files in a special directory
Magic  Apache redirecting for /~username
Beginner Qt signals and slots question
Configure apache for system passwords?
Cannot get started with mod_rewrite
Is fine grained control of aspectj-autoproxy possible in spring ?
How to test an AJAX application that is pulling data from a live website?
Is there a way to capture the index value in a LINQ Where method in C#?
How to get Visual Studio's designer to render CSS correctly in an ASP.NET Web User Control?
Get Directory Structure using Linq?
Calling Visual Studio 2005 external tool without changing focus
Oracle works better with Windows or Linux? give your answer based on your experience.
AJAX (prototype/php) running 2 ajax process hangs until first one is finished
Debugging sometimes very slow
Learning Scala or Haskell
Load .wav file for OpenAL in Cocoa
Where to start with FastCGI and C++
Piping data on Windows command prompt
Mac os X : load average
custom field not show
SVN: Colleague checked in a folder into repository, but I can't Update my version to it
iPhone + Sharepoint
Excel chart component recommendations
Switching to LINQ
Optimization settings in VS
Magento 1.3 - Image upload issues with Flash
SVN Maintenance
Does Apache basic authentication defend brute force attacks?
Should I add compiled DLLs to my subversion repository?
Can I write programs in Qt and sell them as "closed sourced"?
If using LINQ to SQL is there any good reason to learn SQL queries/syntax anymore?
Excel Prefixcharacter in C# with OLEDB causing "Data type mismatch in criteria expression" error on UPDATE
Add Solution Folder for VS 2008?
Which is the best ajax framework for java web development ?
Subversion cross-file keyword substitution
Put Links at the End of a Page ( Drupal)
Fully parenthesizer for Haskell
Displaying code sections with a different background color?
Using LINQ to SQL and chained Replace
Configuring Subversion to use system users/passwords
Override visual syntax highlighting through a plug-in?
Unique id on the 'a' tag of a menu item in Drupal
mod_rewrite or mod_alias ?
Explain this LINQ code?
Delete a Web that doesn't exist.
What does the letter on the Oracle release mean?
AJAX cross site scripting between own domains
Using Apache and mod_ext_filter, need to dynamically replace values of static file based off of query string.
"svnlook changed" encoding
Save documents as folders, like Pages, Numbers, etc...
SQL SELECT: combining and grouping data between three tables using subqueries
Need help converting a nested SQL statement to LINQ
Creating a jar file from a scala File
Saving a document to SharePoint brings up "Web File Properties" dialog with incorrect metadata
MyEclipse HIBERNATE Does NOT Order Property Sets by ID?
Oracle: sequence MySequence.currval is not yet defined in this session
Linq to XML - way to write binary Data into XML
Multiplying multiple cells by a number
How can I inhibit warning 2400 in Visual Studio 2005?
Visual Studio Find and Replace Variables
How to update a field of type spFieldUserValue from SharePoint web services
linq to sql OnLoaded() with SQL View?
Basic apache server, mapping 127.0.0.1, to 10.0.0.7:8000
What is the easiest way to create a overview 'outline' of  the most important sections  of an app  in VS 2005 (VB.net) ?
How mainstream is LINQ?
Search for whole word with Linq to SQL
Foreach in Linq
How to make a hard to kill process in Mac/Linux?
Getting a CGImageRef from IKImageBrowserView
hibernate deletion
Haskell or Standard ML for beginners?
Unable to turn off automatic margins by termcap in Mac
hibernate result ordering
hibernate sorting
Update Files in Sharepoint Document Library
Oracle SYS_CONNECT_BY_PATH hitting 4000 character limit
Does "Select New" in linq trigger an evaluation / load?
Visual Studio 2008 New Web site always creates a solution folder
scalar subquery in if statement Condition in PL/SQL
Hibernate @Version Field error
Adding Ribbon support to Excel COM Addin
SharePoint: Problem Exporting Versioned List to Excel
Ajax form validation
hibernate deletion problem please help urgent
load the result of an egrep inside a editor (vim/emacs/gedit)
need for tool for video processing
Including Sharepoint /pages/ in Import/Export
allowing anonymous user to save contents of a form in sharepoint doc library
How to determine Collection changes in a Hibernate PostUpdateEventListener?
How to Generate a DSA signature?
How Granular are your SVN "projects": one big project containing several releated apps or one "project' per app
Tracking e-mails in outlook with excel
Is there any good free tool for the mac, to draw UML and object diagrams?
Haskell parsing tools - yacc:lex :: happy:?
Is there a Windows equivalent of EDQUOT?
Creating a quick look style zooming effect
MaxValue Partition Name
in Spring.config, can I define object of type string?
In svn, can I revert a change and shelve it for later?
How can I launch a script from the MacOS X dock?
What's the simplest way to count the number of requests to /foo/ that Apache has served?
Too many TIME_WAIT connections
Apache shutting down unexpectedly
Can you configure mod_proxy as a reverse proxy cache?
subversion
drawbacks of linq
How to fix the HTML Intellisense in ASP.NET AJAX Controls or Pages
I can't "Create or Extend Web Application" in SharePoint?
Can I add object field to SPItem, to attach some kind of object to item?
How do you make the Application window open when the dock icon is clicked?
In Qt how do I get a button press to set a spinbox to a certain value?
Inserting an array within an object construction, constructed based on a query
Find string in httpxml.responseText
How do you make your App open at login?
Haskell: looking up the second value of a tuple in a list based on the first value
Wait until QWidget closes
Disable NSToolbar customisation via window's toolbar button?
How to move the cursor of a QTMovie?
How to get the file size given a path?
How do you get search capability similar to Spotlight or iTunes?
LSUIElement application that starts a window with an application menu?
How do you copy text from Firefox in Windows to bash shell in Unix?
QT: creating an "svg image button"
How do I avoid "svn: Out of Date:" problems?
list directories containinf more than 1 file
Access a variable in a bash script
How to make part of an NSSlider stop at tick marks?
How I detect whether or not a file has been renamed using Cocoa?
Reverse Ajax without Comet?
Visual Studio - New Filter instead of New Folder when using Create Project From Existing Source Wizard
Is there an open-source SQL database that has the concept of Oracle's "rowid" pseudo-column?
Can Phonon be used for capture or transcoding?
oracle9i querries
parse an email message for sender name in bash
Are there any Ajax(Prototype or JQuery Plugin) sample for stackoverflow-like voting?
duplicate rows in oracle
How do you change the look of a check box?
How can I add a hover class to an element?
Need help to solve Window Opening Problem.
How does Haskell know which typeclass instance you mean?
Preferences Window Problem (Once Open And Closed, Will Not Open Again)
how to list wordpress categories by alphabet ?
Setting color when drawing into a NSImage
subversion - how to commit change?
How do you test an asynchronous method?
Multiple responses from one AJAX request
Abstract Types / Type Parameters in Scala
I can't create New Project on Visual Web Developer 2008 Express
Is it possible to set-up a personal SVN Remote Repository which can be accessed through the Internet?
Get parent web not top level
include externals in subversion diff
After setting up the svnserve Server, what URL will the client use to access the server?
What should I replace this code with?
Is it possible to add VB to an Excel sheet from POI?
Linq to Sql - return selected specified columns
Compare strings in haskell
LINQ Refactoring
How to test that test if a path is (or isn't) writable without writing nothing in it.
Open Source client for Oracle?
How to automatically insert preprocessor and comment blocks into a new C++ header file in Visual Studio?
Concurrent sum
Flipping Quicktime preview & capture
How can you automaticly insert a namespace for a Visual Studios snippet?
Best place for index call when using hibernate
Risk of using Apache mod_proxy
Which projects do you include in your solutions
Linq Query with SUM and ORDER BY
Using Disposable With SharePoint Objects (Web Parts)
Are there reasons to use Visual Studio 2005 when 2008 is available?
Does Subversion merge diff or just update revision on unmodified files
Is it possible to use Cocoa's Bindings to have an editable NSTableView hooked up to an NSMutableArray?
How do you make a button link to a website in Cocoa?
New project or bransh?
API/Framework to generate Visual Studio solutions/projects
Create a WPF library in Visual Studio Express
Mod rewrite / clean urls problem
How do you set a title so that every row in a table has the title already typed in when you add a new row?
How do you make a Text Label display how many rows there are in the table.
How to create a hibernate idbag with a collection-id that has a default value?
How do I use an NSFormatter subclass with an NSPopUpButton
BASH: Possible to abort shell script if any command returns a non-zero value?
Create a buffer in matlab
I have finished C. Should I learn Matlab next?
Combining data from Excel with database
What's the difference in the Visual Studio integration tools for QT?
Query Mac OS X Spotligth from Java
How to maintain separate svn repositories for the same project?
How to gain access to all  open windows on Desktop using Cocoa?
What's the best way to examine apache's access.log files?
Visual Studio 2005 is slow for C++
WHy can't I correctly parse this date string with NSDateFormatter?
Reorganizing a subversion repository with branches
Is it possible to set a module's checkbox to "readonly"?
sharepoint web services in subwebs
Cocoa -/+ declarations
Replacing CMNewProfileSearch with non-deprecated, 64-bit code
Haskell: Printing out the contents of a list of tuples
Hide a window in cocoa from awakeFromNib
How do I create a linq query that gets everything but a specific value
Sys.Debug messages not appearing in VS debugger Output window
how can i move the cursor in insert mode in viemu (w/o using the arrow keys)?
Apply function to all elements of collection through LINQ
How do you make a Menu Bar Item display how many rows there are in a table?
Using %TYPE on a record field in PL/SQL
Programatically get/set Mac OSX default system keyboard shortcut
Unable to access Excel's Application.ComAddIns property if there are no AddIns installed
filter people picker
This seems awfully repetitious for Scala...
Upgrading to VS 2008 Professional from Web Developer Edition
SharePoint: How to get Top 5 records by using CAML query from a list.
User Profile Import - more than on Search Base
Why Visual Studio doesn't create a public class by default?
Filterable SPFIeldUrl in default view.
How to search a varchar field, using LINQ, to build a list of recommendations
LINQ: what is the type of a result?
Using Spring AOP in an JSF application
How to get next active item in a list with linq.
What applications do i need to download to start developing apps using spring framework?
What applications do i need to download to start developing apps using spring framework?
How can I load an image saved in database to Visual Studio ReportViewer 2008?
Is there a way to peek inside of another Oracle session?
How to set up virtual hosts on Apache 2.2
Oracle Date formatting "2009-02-13T11:46:40+00:00"
Neural network XOR backpropagation info needed.
Custom SharePoint List View - can I put it in a feature (WSP)?
LINQ retreive values from a table that of which fields(of a cetain column) are not equal of another table
Flowcharting tool/add-in for Visual Studio
http://stackoverflow.com/questions/643853/customaction-not-appearing-in-listview-web-part-for-splist-that-does-not-inherit
Correct way of integrating SVN source control and Visual Studio .NET 2005/2008?
Cocoa control for setting shorcuts
How do I create image roll over nav buttons in Wordpress
Cocoa control for keywords/tags
Problem with textbox inside updatepanel - not causing OnTextChanged event
LINQ to resx?
How to use svn with emacs (psvn can't create tunnel)
Obtaining a Hibernate transaction within a Spring class
SharePoint Solution Package Deploy Random Failures
Exclusionary Set Syntax with Linq, VB
interoperation between mercurial and subversion
Transfer List with Attachments from SharePoint 2003 to SharePoint 2007
How can I estimate the size of an Oracle index?
Get a random row with LINQToSQL
What's a good hex editor/viewer for the Mac?
What's wrong with this gmail contact importer script for Drupal?
What is causing my custom ContentType feature to throw a "Value does not fall within the expected range" error?
How should I return an NSError object from a delegate method?
Typecast each object in an array on a single line of code, using LINQ
Implementing AJAX in Sharepoint
Is there a Visual Studio plugin that spellchecks strings and comments?
bash script parameters
How can I grab a section of a logfile between 2 timestamps?
Programmatic equivalent of "Visible at Launch" for NSWindows
Can 2 or more equations defining a function in Haskell share the same where / let block?
Guidelines for applying DRY in Haskell function definitions
How do I install nano-hmac on Mac OS X?
Are Oracle stored procedures faster than in line SQL for a Microsoft.NET application ?
Default logon-Domain for Sharepoint
How To add another constructor with parameter in linq class(Table)
Workflow with user selecting Destination doc library
How do I get textual contents from BLOB in Oracle SQL
Why does Spring's @Configurable sometimes work and sometimes not?
{bash} howto insert a number into a string for wget
How to performance tune when you have heavy concurrency on an Oracle table
Why does DBMS_MVIEW.REFRESH have an implicit commit?
What are Microsoft's public symbol servers useful for?
Working with Anonymous Types with Linq in VB, C#
SharePoint 2007 Calendar - Remove Time
DeleteOnNull (Association attribute) for Linq to SQL in custom class?
How accurate is Oracle's EXPLAIN PLAN?
Oracle XE or MySQL , which one I should choice?
Haskell: Writing text files and parsing them back to original format
SharePoint - Posting and Retrieving files Automatically via VBScript
Control size of report Using Report Viewer for SSRS in WSS
Is it possible to use VS2008 built libraries from a VS2003 solution?
Oracle Trigger Permissions
Using resource files in SharePoint MasterPages
Resources for learning LINQ?
How can I write the following more elegantly using LINQ query syntax?
Merge Excel Files Into One
Dynamic LINQ context
How to enter long SQL text sample data with Visual Studio?
Write a linq expression to select a subtree of items
what are  current_user_can () function parameters ?
Controlling the ID of a custom action item in SharePoint
Is there any way to perform pre-/post-switch commands using TortoiseSVN?
How do I set X-UA-Compatible header to IE=EmulateIE7 for IE 8 browsers using Apache 2.0?
how to create a stored procedure in oracle which accepts array of parameters
IE not updating display after callpback pane updates the DOM
Cool SVN command tips and tricks and diff between files on the hard disk using SVN command
Which method of checking to see if a NSDictionary contains a particular key is faster?
Spring WS calling .net web services
Performance of Oracle .Net drivers
Turning a matlab binary matrix into a vector of the last nonzero index in a fast, vectorized fashion
Where to find prebuilt binaries for subversion 1.6 for Ubuntu (or Debian)?
Linq for NHibernate and fetch mode of eager loading
Persist and rearrange the order of Core Data records
Import Date Format mmddyyyy
How can I restrict the visibility of a custom list action to a newly defined group
Why is there a discrepancy between ActiveRecord SQL and PL/SQL Developer SQL?
SQL: delete all the data from all available tables
DataContext.CreateDatabase Attribute problem
Minimal "Task Queue" with stock Linux tools to leverage Multicore CPU
Animation with QTimeline
Explorer view on a non-SharePoint page
Connecting to Oracle with 32 bit apps running on Vista 64 bit
Haskell "do nothing" IO, or if without else
Are merges in subversion more difficult than in Team Foundation System?
Is it recommended to always have exhaustive pattern matches in Haskell, even for "impossible" cases?
Sub Query Where X in (from... ?
Why does this Haskell code work successfully with infinite lists?
provide assembly with full trust in sharepoint by custom policy level not working
"svn up" command says entity too large
Send An Action Cocoa - IBAction
Subversion ignore classes directory after its been added (and linked to src directory)
Apache <LocationMatch> regEx field
VS2008 Express Editions and Resources
Logging of development email
Isn't AJAX on pageload a bad thing?
How do I determine which service pack Visual Studio is running?
Elementwise ifs in matlab - do they exist?
Trouble stopping Tomcat due to apparent threading issue..
string;# in dropdownlist
hibernate versioning issuing update statment for no reason
GetListItems Webservice ignores my query filter
Rename Oracle Table or View
What's wrong with this linq query??
How do you implement the Method makeKeyAndOrderFront: ?
How does coding with Linq work? What happens behind the scenes?
Change the language of a website in Sharepoint 2007?
Passing SharePoint objects as function arguments. Is this bad?
Why is App window only opening once and then not opening again?
Advanced multiple join in subquery using LINQ
How to do a full text search in Cocoa?
Qt: adapting signals / binding arguments to slots?
Ways to deal with arbitrarily large sets of an arbitrary number of items in Excel
How to write an Excel function which returns a value from an SQL database?
Drupal: How to show specific view in a particular block
Concurrency with Linq To Sql Stored Procedures
Executing commands containing space in bash
Enable anonymous Access (svnserv)
Drupal Themes
Sharepoint Workflow: How do I get the "BeforeProperties" in a WorkflowItemChanged event handler
Accessing List Images
IMultipleResults: how do I deal with multiple result sets from a stored proc when they don't map to types?
Finding the days of the week within a date range using oracle SQL
Oracle Query Tuning (Duplicate table access)
.htaccess and seo-friendly urls
Visual Studio 2008 freezing when editing aspx/master pages
"Go To Definition" in Visual Studio only brings up the Metadata
Can I have a deferrable unique functional index in Oracle?
htaccess file restriction
SVN to ZIP on the fly
mac osx speech to text api How-to?
Setting the TabIndex property of many form controls in Visual Studio?
Cannot Display Image from List
Accessing svn repo wtih TortoiseSVN from work vs. home + VPN
Apache mod rewrite simple redirect
Ajax implementation in sharepoint
development on SharePoint v.s. development on Lotus Connections
SharePoint : Query list items added/ updated after user's last visit
SVN Error: Expected fs format between '1' and '3'; found format '4'
Excel XML Line Feeds in Fields
Is there an easy way to customize a QProgressBar?
my NSDateFormatter works only in the iPhone simulator
WTFs of Sharepoint 2007, what we need to know ?
ORA-27101: shared memory realm does not exist in Oracle 9
AJAX Enabled WebApplication
Problem creating new instance of excel 2007 using VBA
Excel: How can I display the data from several sheets in one?
How to migrate from a complicated subversion repository to a distributed version control system?
qt trouble overriding paintEvent
SVN + PROJECT MANAGEMENT + WIKI + TODO LIST
svn externals not working
Strategies/Tools for Building Training Website
Generic-like behavior in PL/SQL procedure parameters
how to change source file encoding in csharp project (visual studio / msbuild machine)?
Oracle can I use scalar functions in WHERE Clause? or a NULL issue
svn update is not updating!!
How to use environment variable inside a quoted string in BASH script
oracle - how to create date from an already existing date
Static methods vs repository pattern with Linq2Sql
Linq to object: ToList can not convert to gerneic list
How can I set the application information on a session using the Oracle thin JDBC driver?
What are your motivations for developing Software for Mac OSX?
.NET Sharepoint Create Directory
How do I get the 'size' of document stored in an oracle blob column in a readable form using SQL?
Oracle, calling PL/SQL issues from within SQL-Plus file x.sql says my_function "may not be a function"
Cocoa: What NSTextView the insertion point is currently blinking in?
Visual Studio - Can I export templates via command line?
Slow selection in QTreeView, why?
Hibernate one to zero or one mapping
How do I determine the maximum and minimum value for an Oracle NUMBER column?
Querying for svn revision suddenly seems slow (since svn 1.5 maybe?)
[NSView setFrame:] not working?
Like to store all command-line arguments to a bash script into a single variable
Run Visual Studio 2008 Macro on Pre Build Event
How do you combine filter conditions
Preventing an duplicate ajax events in jquery
Finding an approximate local maximas with noisy data in Matlab
Cant find the Error in this Php piece of code
How to get the token type from a CFStringTokenizer in Cocoa?
Disadvantage of Ajax
Why don't browsers let you open a regular connection instead of Ajax or Comet?
Cocoa Notification Example
printing document path with SSI
How do you give a text field a default font and some padding?
How to make SO tags autocomplete with Ajax
how to insert record in join table of many to many  hibernate annotation
problem when retrieve data from hibernate many to many relationship
How do you toggle the status icon in the menubar on and off using a checkbox?
Cocoa NSView changing autosizing properties
debuging "register_activation_hook" in wordpress
if i have Windows, Mac, and Linux, what is the easiest way to set up SVN server?
How to make Multilevel Drop down navigation in wordpress theme ?
Initialize NSMutableArray: [NSMutableArray array];
[super viewDidLoad] convention
qt signals & inheritance question
Bash in vi-mode: browsing shell history with cursor up/down, cursor position not at the end?
How do I create two mutual producer/consumers with internal state in Haskell?
Move focus to newly added record in an NSTableView
How do I dynamically create an Expression<Func<MyClass, bool>> predicate?
What are some good resources on integrating web apps with SharePoint?
What is the most convenient way to stop an Ajax-object in prototype from swallowing exceptions?
How would you make a status item's title be an image not text?
Multiple matrices in matlab without recursion
Oracle Sequences
What in the best exel book for non-programmers?
Collapse all Visual Studio toolbox regions shortcut
How do i find my computer's ip address using the bash shell?
How to use > in an xargs command?
How modern is C++ language used in Qt?
Adding non-model nodes to an NSTreeController
Problem calling ASP.NET AJAX WebServiceProxy.invoke() Javascript method
Oracle view with multiple join is only recognize when use a quotes around - why ?
Tricky brace expansion in shell
Need some help ordering a Linq result.
how do i change hibernate logging level
Group By Multiple Columns - LINQ
QT: having problems responding on QWebView::linkClicked(QUrl) - slot signal issue
How to add Windows Mobile 6.1 image to VS 2008 Device Emulator Manager ?
How to fill-up cells within a Excel worksheet from a VBA function?
Apache - authorising a user in multiple groups
How to inject MessageSource to a View extending AbstractView
SharePoint, WCF and Anonymous Access
Rewrite rule-- If incoming request is not consist of certain characters then rewrite to other URL
script-file vs command-line: problem with rsync and --exclude
How to convert Excel sheet column names into numbers?
Installed Visual SVN Server, except I get this message when do SVN Check Out
How can I use JavaScript within an Excel macro?
Mixing Qt with STL and Boost - are there any bridges to make it easy?
Override SPList.WriteSecurity behaviour?
How do I get the inner/client size of a NSView subclass?
LINQ - dynamic WHERE clause?
Subversion sub-repository
What does the "ONET" in ONET.xml stand for?
Match overlapping patterns with capture using a MATLAB regular expression
sharepoint development
How do you put a normal control into an NSView?
Linq newbie question
How do I add Paging to a sharepoint DataFormWebPart?
LINQ to SQL, Stored Procedures and the Methods Pane
one-to-many mapping // how to map an association of legacy tables (Hibernate)
any way to check in a file or add a file to SVN repository without a SVN client?
Getting the name of document that used to launch the application bundle on OS X
how do i create a map with a type parameter of class
calling a SP which returns a long select return using LINQ
svn merge with revision not doing what I expect
Spring MVC DefaultRequestToViewNameTranslator capitalization issue
How do I get the "Publish Website" command to emit PDB files for my Visual Studio 2005 Web Site project?
Deep Zoom in Ajax - Possible? Any examples out there?
NSTextView not refreshed properly on scrolling
compare string contents in haskell
Finging the upper left corner in a Quartz plugin
Matlab get file size
AJAX support in smart phones
Best way to eliminate all intermediate files from Visual Studio project folders?
Property declaration for to-many fields in Core Data
LINQ - Joins in a dynamic query
i can do http://bookroom and smb://bookroom... to test my local site or use shared resources.  anything i don't know yet?
Key Value Observing in Cocoa, introspecting the change property
How to migrate from SVN to Mercurial on windows
IQueryable<T> with ASP.NET MVC - Can you use this if Model currently not using LINQ?
Visual Studio or Eclipse - which one is better for Qt on Windows?
Conversion SQL to LINQ
Handling and syncing own custom version of an open source library with SVN
Do Cocoa NSSortDescriptors belong in the model or the controller?
How can I append text to /etc/apt/sources.list from the command line?
Open Source Card Games or books for Objective-C/Cocoa?
Use an object after it has been released?
Cocoa Autoreleasing in loops
Can someone explain these errors to me?
Create hibernate collection on two columns
Why does this first Haskell function FAIL to handle infinite lists, while this second snippet SUCCEEDS with infinite lists?
What are the best practices for permissions on a publishing site within MOSS 2007 Standard?
How to disable the up/down buttons within the QDoubleSpinBox
For QDoubleSpinBox, can I give an range 0.0<min<max<1.0. If yes how do I get the step buttons to work with it
what is the best way to back up an SVN server for all the code and content?
Proper way to move files to tags from trunk using svn?
How would you add a Group Feature like iChat's to your Core Data App?
Populate an NSTokenField with tokens from a container of objects
Stop Visual Studio from Closing Program After Finish
Oracle - select AND delete in a procedure
Oracle triggers error are not captured while using ADODB
Oracle moving / transferring schemas from one server to another
Get data from custom app into EXcel
What is the bullet-proof way to specify the Easy Connect string for Oracle?
How will adding DataSources to DatdGrids in my development version of an ASP.NET web application affect deployment?
Drupal: xmlsitemap file is not generated
Delegate methods of NSTextField using NSNotification
SharePoint Approval Workflow
What are stackable modifications?
running old mex file on new matlab releases
how can I find out why a custom widget isn't showing up in the Qt Designer?
Hibernate: mapping 3 tables
What is the shorcut in visual studio to switch from code behind to Xaml Code ?
How can I pass the output of a command as a compiler flag through a Qt project file?
Visual Studio 2008 Help slow to load... How come?
Video streaming woes
Linq to SQL - how to dynamically filter by columns not in select
Browser continues 'loading' after ajax request finishes.
How to connect a Windows client to an OSX Server with AFP
Hibernate/NHibernate : how to persist subclass as instance of superclass
Sharepoint Blog: lost join between categories and post when convert WebPart to XSLT
How to know when a new USB storage device is connected in Qt?
How can I remove missing files with spaces in svn?
Parse CSV (comma separated values) in Oracle
How do I convert Cocoa co-ords from top left == origin to bottom left == origin
MS Ajax Toolkit now on backburner?
Reopen last closed tab in visual studio
JPA Map<String,String> mapping
table alias in linq edmx
Please recommand some book on Oracle and Apex
How can I determine who locked a file using SVN
What does the Subversion status symbol "~" mean?
Table Join Efficiency Question
Install VS 2008 Prof.
SQL to search objects, including stored procedures, in Oracle.
Sharepoint Blog: enable/disable comments regarding field value of Posts
How can my app detect a change to another app's window?
LINQ Tracking New / Dirty Objects
Multiple mice on OS X
Getting sed to Replace Text With Argument
Nesting Apache Tiles Template
Using predicates on an array controller to filter related objects
Creating tables for copy from Word to Excel
Sharepoint List webservice error on CheckoutFile method
Linq dynamic select casting issue
How can I optimally update a single property in an object using Hibernate?
VS 2005 Toolbox Messed Up
SVN plugin for VS2008
How to valid that some template does *not* compile for given argument types?
Nested Linq Queries
What is the best way to format a string in Scala?
What design pattern should I use to create an easy binding map between a query and textboxes for Linq search screens?
Oracle/SQL: Why does query "SELECT * FROM records WHERE rownum >= 5 AND rownum <= 10" - return zero rows
Recommended online resources for learning bash scripting
Spring and Stripes Security Design
JDBC connection to Oracle Clustered
Is it possible to create a UITabBarController whose tabbar items have text labels only (no icons)
A bash one-liner to change into the directory where some file is located.
visual studio 2008 - is hand coding ~80% of the time too much?
Mac OS X New Users From Command Line
Getting started with Visual Studio 2008 plug-in / add-in development
Running Visual Studio in Parallels for mac - problem with debugging sites lying in os x
Spring MVC isFormSubmission() equivalent for annotations?
Oracle deadlock detection tool
LINQ datacontext lifetime managment for web application
Oracle Export: ORA-31600: invalid input value EMIT_SCHEMA for parameter NAME in function SET_TRANSFORM_PARAM
How should SharePoint Visual Studio projects that share each other's code be managed?
Document is not updated after check in form Word
Why sometimes when I paste a command on my bash prompt it gets executed?
Converting a string to an integer in oracle
Is the Zen theme for Drupal enterprise ready?
Oracle how to export query to a text/csv file
QT QImage pixel manipulation problems
Apache .htaccess password protect with relative path
Is there any way to throttle the network bandwidth that an svn checkout does?
Copy Protection (mac apps): most cost effective solution??
Can I create a custom web-level site definition for use in a Publishing Portal site collection?
Detect matlab processes from within matlab
Experiences developing offline solutions for SharePoint with InfoPath?
Accessing value from expression
com.apple.Dont_Steal_Mac_OS_X
bash: save in a variable the number of seconds a process took to run
How can an Excel Add-In respond to events in any worksheet?
Hibernate L2 Caching and Many-To-Many relationships
WebPart Connections on Sharepoint. - Which Type to use?
Problem with Excel to Gridview C# ASP.NET
Can't delete recycling bin when code from svn is in it
Finding references in Visual Studio
Detecting Installed Excel Version (and Service Packs)
Trying to get generic when generic is not available.
How can I target CSS to a particular sharepoint Page Layout file?
Oracle compile view sql
Prevent Oracle minus statement from removing duplicates
Can DWR add a session attribute that Spring can access via @ModelAttribute when submitting a form?
OnQuickLaunch is ignored
OSX equivalent of ShellExecute?
Visual Studio: Stop copying DLL files during build without my permission!
How to use the System.LINQ.Dynamic assembly w/ IEnumerable(Of T)
Customizing SharePoint's NewForm.aspx, or creating my own form... thoughts?
Run Oracle update statements in a batch mode
How to use Linq to group every N number of rows
Listing which content types use a specified site column
Using Semicolons in Oracle SQL Statements
Svn organisation problem
Understanding the results of Execute Explain Plan in Oracle SQL Developer
Oracle - dynamic column name in select statement
SharePoint file size limit
Building Opensource QT for Visual Studio 2005/2008
What's the cheapest way to get a Visual Studio 2008 Standard Edition license?
Is it possible to have version-independent DLL references in a class?
Cocoa Foundation Kit question - NSDecimalNumberBy...:withBehavior:
Ajax append load
Updating the image of a NSStatusItem
Error handling in MS Excel VBA
SharePoint setup best practices with ISA
linq group by a start time to endtime on DateTime Column
how to delete entry in content database while delete list item
Ajax: Building HTML vs injecting HTML
how can I have more than a UI for a QMainWindow?
Installing Oracle 10 ODP.NET on Microsoft Windows 2008 Server 64bit
Obtaining an object state
How to prevent svn from expanding $Id$ keyword?
IE hungs when more than 4 async requests are triggered with xmlhttprequest object
Delete all files/directories except two specific directories
But I still need to know how to show user e-mail in Drupal 5.x profile (nodeprofile)?
How to create a Visual Studio Setup Project registry value with the application install path?
Putting values in error.getModel in onBindAndValidate
SharePoint problem using a Feature with AllUsersWebPart node
How to find the other point of a Unix domain socket on Mac OS X to write/read it?
Replace (translate) one char to many
Subversion: prevent local modifications to one file from being committed?
Please explain what an outlook add-in is
Is it possible to return IEnumerable of anonymous objects from DataContext.ExecuteQuery?
Open string in app per drag'n'drop on icon
matlab Bucketing Algorithm Help
Problems using window.opener
Cross-Platform Objective-C / C++ Development
How can I make an undecorated window in Cocoa?
What is the correct directory layout for a web server under Mac OS X?
When programatically creating a DSN for an Oracle database how can I reliably tell the driver name?
How to determine where a number is printing from in matlab?
Flatten One-to-Many Relationship Using Dynamic LINQ
Excel triggered macro
Running Excel Macros Automatically under Linux.
Under what circumstances would [[NSScreen mainScreen] visibleFrame] return null?
Program version using the database?
Excel/VBA to check if a row exists
Is there an easy way of sorting a plist (array of dictionaries) by key value?
How to display a list of wordpress authors in a dropdown, with a link to the author template?
How to wrapp an Oracle stored procedure in a function that gets executed by a standard SELECT query?
Best solution for Java web based forms connected to Oracle plus JNI?
Access denied  Tortoise SVN 64 bits
what would I have to do to get the new HTML Editor ajax control to work as a sharepoint content editor webpart?
In javascript, how can I uniquely identify one browser window from another which are under the same sessionId
Spring- How to use Springs Dependancy Injection to write a Standalone Java Applicaiton
How do I fix my application from leaking when using Qt 4.5?
Oracle - How to grant to a user the rights to another user's objects
Timing concurrent processes in bash with 'time'
Sharepoint OnWorkflowItemChanged before/after properties lists
oracle objects and collections
Call another program's functions?
Success with OS X and Vmware for iPhone development?
How to use environment variables within Visual Studio 2008 project properties?
Sharepoint Calculated column formula for date-time comparison
The AJAX response: Data (JSON, XML) or HTML snippet?
Using Yes/No Messagebox in Updatepanel AJAX.
svn - Remote, Disconnected Working
Offsite backup from a timemachine capsule
describe query with oracle (.Net Connector)
Programmatically set drawing cursor in Excel
Preserve ls colouring after grep'ing
Setting up a code repository for a small web development company
QAbstractItemModel.parent(), why?
Check that an svn repository url does not exist
Unable to open the Web site: http://.. Forbidden
Modifying SharePoint app Web.config file with Forms Based Authentication
Best way to reference an external library in multiple projects in a Visual Studio solution
Ajax - How refresh <DIV> after submit
Trac vs FogBugz
Oracle - How to have an out ref cursor parameter in a stored procedure?
How do I find the pixel position of a character in an NSTextView?
How to enable mod_rewrite for Apache 2.2
Prevent Visual Studio from trying to load symbols for a particular DLL
Bulk-deleting via LINQ
Does my script has to update the svn server?
Copying data between Oracle schemas using SQL
Why ssh fails from crontab but succedes when executed from a command line?
Replace author url with different one
Read input from a cocoa/foundation tool console?
hibernate order by association
ORA-01031: insufficient privileges creating JMS connection to Oracle topic
Releasing Core Framework object references
Has anyone successfully migrated from VSS 2005 to SVN?
SharePoint - Site.RootWeb.AllUsers not returning all users
AJAX load of a rendered PNG not working
Scripting out Oracle objects
Need VB to make Excel calculate a sheet or range in realtime and in the background
Changing a column in oracle that has a foreign key constraint
Why are Haskell algebraic data types "closed"?
IQueryable  Where Extention Method with  Or's
How do I create a nice -description method that nests recusively like NSArray
Exception handling in Ajax Calls.
Create drag-drop graphic when installing OS X application from dmg
is there a way to  combine Qt-Creator + Boost Library?
Why have "while(1);" in XmlHttpRequest response?
Can VS_VERSION_INFO be added to non-exe files?
Is this a correct way of writing the Haskell foldr function?
Sharing memory between processes [matlab]
LINQ performance - deferred v/s immediate execution
elemIndices in Haskell
Arabic Digits in Wordpress
How to create a vcproj with qmake such that it contains customized filters?
How to get unique First Letter of names and count of names starting with that letter from SQL Server using LINQ?
C++ class - Increment and decrement attribute every N milliseconds
Is Qt Visual Vtudio add-in a subset of Qt Visual Vtudio integration?
Core animation code structure/conventions
RA-AJAX download anywhere?
How to select only Date value No Time in LINQ to SQL?
How to automatically  sort SPListItems based on a field
Quickest way to get started with OS X app development?
Bash. Test for a variable unset, using a function
What data formats can AJAX transfer?
Change current directory from a script
What would make development with SharePoint easier?
Asp.net Ajax , Hangs Somtimes
Transferring SVN Properties
How do I alter request parameters before posting XHR action in Ruby On Rails?
Do you have to have SQL Server installed on a machine if the connection string using is a path to a .mdf File?
Cocoa why do I have to retain and release a function parameter?
How To Define The Return Type In A Function With LINQ?
How to update SharePoint Content Type?
What does the "Generate Validation Methods" checkbox in the Managed Object Class Generation dialog do?
Is Spring ever going to combine MVC and WebFlow?
How to controll the webview in the scrollview with the scrollview's controller?
bash: redirect and append both stdout and stderr
Best way to set HTML head title in a Spring+Tiles2 application?
Problem setting up SVN & WebDAV in Ubuntu
Best way to post NSNotification with NSRect info?
Should Qt target the HyperSpace?
First column of a matrix given as a list of rows in Haskell
different using @Transactional and spring template ?
Linq PredicateBuilder - Multiple ORs - Newbie Q
How do I get the Mac OS X 'quick look' feature to be more programmer-friendly?
How do I write an .htaccess rewrite rule to convert query strings into segmented URIs?
Is there a way to know the URL of the SVN server?
Drupal vote_up_down module reporting incorrect points
What's the most abused features in Visual Studio / C#?
Linq - Excluding items from different list types.
Apache Ignores SSLRequire Directive
Should subversion branches that are reintegrate-merged to trunk be deleted?
SharePoint exception documentation
Enable mod_deflate to send Content-Encoding: gzip
TransactionTimeout with Oracle 11g
ReflectedSchemas folder in the user's AppData folder (Visual Studio)
when using @transactional do i need to use jpatemplate/hibernatetemplate ?
Spring AOP error
What am I doing wrong with the styling in this sharepoint masterpage?
Is there anything I can do to make "help" load faster in Visual Studio 2008?
Using mod_rails to host multiple apps under SSL, same domain
Any solution to the Today Calculated Column problem is SharePoint?
Haskell: Creating Type Classes for Zippers
Is porting qt to another OS as simple as this?
Best way to get post info into variables without displaying them in Wordpress
Cocoa Framework Issue
Removing irrelevent directories with SVN
Mixing RewriteRule and ProxyPass in Apache
Moving a MAC font to a PC - How?
Drupal site - Memcache Connection errors
How can i check out just the trunks of multiple projects from the same repository.
How do I open a new visual studio instance using EnvDTE?
Oracle/PLSQL performance
Subversion "label" like SourceSafe
Can Visual Studio 2010 Beta be installed side by side with VS2008?
manual initialization of required Hibernate database tables
QTCreator's integrated form editor won't load custom widget plugins (Designer does)
difference between a User and a Schema in Oracle?
What are the Valid values of the searchboxex AppQueryTerms enum?
Which Windows SVN server should I use?
bash check if user mount fails
join query with linq
linq orderbyAscending?
Stuck on a subquery that is grouping, in Linq`
What happens if I forget to mark the Spring SessionStatus as "Complete"?
SharePoint 2007 -Content for this URL is excluded by the server because a no-index attribute
Count struct properties in MATLAB
Applying LINQ to Objects Group By and Sort By to generic List<T> (C#)
Linq Error
How to solve symbolic equation with double coefficients in matlab?
Apple Event Handler Failure (Python/AppScript)
CoCreateInstance without an AddRef()?
$.ajax() methods data
Having a CGI script catch all requests to a domain with Apache.
Comparing Strings in Cocoa
SharePoint Survey, Ask same question n times based on answer to previous question.
Problem connecting to Oracle database via ASP.NET page under IIS
Oracle Connection and nls_lang
Hiding a SharePoint Custom Field Type in Edit and Create mode
Subversion repository statistics, other than StatSVN?
What have all the AJAX frameworks to do with AJAX?
Hibernate "PreInsertEvent.getSource()" NoSuchMethodError.
on which os should i try the vs2010 beta1? which emulator is faster?
How should asp.net(mvc) server return error to jquery ajax call to be caught in error callback?
Problem with Visual Studio 2010 with WIndows 7 RC1
Get IP address of arriving data package
Can I write to the Test Results window "Error Message" field without failing a test?
UIWebView slow loading images--disturbs scrolling to anchors
How can Oracle User Profiles be put to practical use?
Group by Question in Linq
Tool for importing Excel spreadsheets
How can I view programmatically what resources Qt thinks it has?
Way to see assigned visual studio shortcuts with given prefix
How do I fix an oracle Table/Index row count mismatch
Apple documentation a bit lite?  tips?
Inserting multiple rows into Oracle
Subversion - how to move some changesets from trunk to a branch?
use svnant without a username or password
Taking /Pages out of the SharePoint URL?
Generating Member for labels:  Any reason I should?
Easy Way to Find Images Used in a Wordpress Post?
Create a SharePoint Survey from an Excel spreadsheet
Subversion Tagging and Security
Can mod_rewrite convert any number of parameters with any names?
Wordpress blog + Google AdSense
Is there really a 50 variation label limit in SharePoint?
Unable to debug web service project in Visual Studio 2008
is svn-merge backwards?
Nginx (as front end to Apache) to serve WP Super Cache static files
Visual Studio Add-in QueryStatus() calls
Data Logging with Oracle (or any RDBMS)
Why does running this query with EXECUTE IMMEDIATE cause it to fail?
Linq Stored Procedure Issue
Print trailing zeros in a QString
Using command as ctrl in a Mac OS X terminal
In bash, how can I print the first n elements of a list?
Narrowing problem with Spring MVC annotation-based controller and @RequestMapping
how to get the System version?
How to Re-Order Evaluation of this Linq Scenario
What is the type signature of this Haskell function?
Does visual studio is only used for programing ?
configurable vs component with spring and aspectj
What is .net framework ?
how to get value form 2nd table with out join in hibernate
Performance of Oracle's dbms_crypto.hash function for SHA-1
Oracle Form Builder: Switching between tabs in a form
What is the linq query that would replace my two foreach
Count rows until the sum value of the rows is greater than a value
Strange CSS/Apache problem
How would you optimize the
How can I chop down a transaction in Spring with JPA?
List of unique strings in database table using Linq?
WordPress plugin: finding the <!--more--> in the_content
How can I prevent a main menu item with sub items from being clickable in Wordpress?
How do I change the indenting for Excel's XML Data Export?
Will hibernate update the database when a persistence instance has been set but not changed?
Issus deleting a site collection
Tortiose SVN Revisions
Getting Apache to execute command on every page view
Updating WebPart Properties using RunWithElevatedPrivileges in MOSS 2007
Detached Objects in Jdo/Hibernate - What are they for anyway?
I Need to  have a field where you can show an hour in Sharepoint 2007
How could I use the QColorDialog widget inside another widget not as a separate dialog?
Store Custom properties in aplicationContext.xml Spring file
Which are the best forums about Sharepoint 2007?
Adding Two Times Up In Excel
Why would Spring's HibernateTemplate's loadAll() method generate updates for each row?
How to cancel a long-running Database operation?
Coming from the Windows World..how are applications installed in OSX?
Is there an equivelant to spring's ContextLoader for a non-webapp
Registration for Cocoa shareware
Best practices for returning and displaying data from AJAX calls.
Oracle query to get Data from table inserted in last 10 mins.
Unable to add a parameter to your command in Bash
Sharepoint Navigation URL in All Capital Letters
Obstructed folders in Subversion
User-friendly approach for network streaming, playing and seeking of audio in Mac OS X
How to return javascript variable to Ajax?
springdoclet usage?
Interceptor's getEntityName is not used. Bug in Hibernate?
Excel error HRESULT: 0x800A03EC while trying to get range with cell's name
Abort a PL/SQL program
Mapping over sublists in scala
NSString to wchar_t*?
Convert SQL Query back to Linq Expression programmatically
Putting the output of a command with interaction inside a variable while using grep in bash
Oracle stored procedure OUT parameters
Execute SPDatasource query in Console App?
oracle subselect with dynamic table and column
files end up in wrong directory after svn copy
How should SharePoint developers work with the graphics designer on their projects?
Customize SharePoint:FormFields to a specific height..
Protect Plesk login page from search engine eyes
Override Interface Builder instantiation of objects?
Too many columns in a single database table?
Oracle Hierarchical query: how to include top-level parent
How do I extract the angle of rotation from a QTransform?
Value of uninitialized persistent variable in MATLAB
Ajax problems in IE/Firefox
Oracle Resource Manager Plan Design
Qt & double buffering - are there any neat tricks to capture pixels or manipulate the back buffer?
Oracle Forms/Applications in Internet Explorer 8 using JInitator
If you use https will your url params will be safe from sniffing?
Idiomatic, classy, open-source examples of Cocoa Interfaces?
Switch from SVN to GIT for C# developments?
Need to retrieve List of items containing subitems matched with another List
understanding JasperReports and JRBeanCollectionDataSource...
how to do hibernate mapping for table or view without a primary key
Excel Number Format: What is "[$-409]" ?
Ajax: Load XML from different domain?
Custom field type derived from SPFieldCalculated
hibernate OneToMany List ordering persisting but reversing?!
how do I set default permissions when copying a file from Windows -> OSX
Hibernate query for entity based on whether related entity property is null?
Is there an easy way to convert HTTP_ACCEPT_LANGUAGE to Oracle NLS_LANG settings?
ODBC connect with propritary driver/Excel Trust settings
Magento API: Assigning preexisting simple products to configurable products
Linq version of SQL "IN" statement
How do I project to a dictionary with a custom type using Linq to SQL?
Oracle cursor running through the last item twice
Archive log transfer from Oracle 9i to Oracle 10g
Is it possible to have a binding that combines more than one key path?
Extracting time zone from Oracle JDBC TIMEZONETZ object
Change position of currency selector in Magento
Decrease Qt GUI application size
Apache is not sending 304 response, if mod_deflate and AddOutputFilterByType is enabled
How mature is PHP:SVN
When using a LINQ Where clause on a Dictionary, how can I return a dictionary of the same type?
How to configure svn in local server/LAN server
Haskell style/efficiency
Create editable new rows to a table
What is the BEST way to pull data out of the hibernate layer and into another tier?
sharepoint  - deploy web service without creating a virtual directory
Dynamically building LINQ query using OR operator in VB
Process XML returned via Ajax with E4X?
SharePoint - get value of calculated field without manual parsing
Ajax deep linking?
Redirecting Apache by Geo/Country IP
Oracle External Tables: Advanced Flat File Layout
Hibernate in Glassfish - Ejb3Configuration NoClassDefFoundError
Hibernate calls flush on find- causes not-null error
oracle sqlplus command line question
query long raw data type
Default row ordering for select query in oracle
How to pipe a command result to a -<character><argument> option? (Without spaces)
test sending emails from SharePoint without smtp server
How can I really get Subversion to ignore a directory?
LINQ - how to convert query syntax to method syntax
Erase Safari cookies from Terminal
How to 'select new' inside Linq lamda expression?
Cocoa - Prevent caching of Javascript in WebKit - Safari Beta 4 bug?
How do I restore a transient field in Hibernate like readResolve() for hibernate serialization?
How do I tell NSTableView not to resize all other columns when showing/hiding a column?
How do I delete records from a child collection in LINQ to SQL?
How to color Text in Popup menu of NSComboBox?
How is WordPress' .htaccess and SEO built?
Ajax page part load and Google.
how group by in Linq with 2 Field ?
Elegant ways to handle database views on hibernate entities?
"type error in conditional" in Haskell
How do I override NSError presentation when bindings is involved?
JOIN with LinqtoSql, only select TOP(x) on joined table?
SVN Server running on Windows Vista in a Home Network, Accessing from Mac OS X
How to implement browser toolbar in Cocoa?
How to kill a process in MacOS?
How do you make a Outline View Re-Orderable like a Table View?
List sorting and ordering problem...
Drawing automatic graphs using dot in mac python
How did the Cocoa Framework got its name?
what is a feature in sharepoint?
Return Enumerable value from Class in linq?
How to do string manipulation in an NSValueTransformer?
Spring + Hibernate Dynamic Mapping
Rails page caching with Apache and capistrano
How to show long numbers in excell ?
Why does running "apachectl -k start" not work, but "sudo apachectl -k start" does?
Where is a good guide for Drupal themeing?
What does "apachectl" stand for?  Why isn't it just "apache"?
Hibernate: Delete where record field < getdate()
JasperReports JRBeanCollectionDataSource still confused...
SharePoint forms authentication sites
sorting variable multidimensional arrays
The prefix "security" for element "security:http" is not bound
How to do a search? (bash)
What Subversion distributions are suitable for an enterprise
Get NSIndexSet from NSArray
Getting Oracle client to work on Windows 7 RC
ORACLE 7.3 user management
Visual Studio 2008 Source Control Explorer with Subversion
Qt: QList of QButtonGroup
How to verify correct operation of Hibernate second level caching in a cluster?
Implementation of excel's ROUND function
QGraphicsItem : emulating an item origin which is not the top left corner
Confusion about currying and point free style in Haskell
[self release], [self dealloc] or [super dealloc] in init methods?
Drupal: customizing the look of WorkFlow module
memory management problem in mexFunction
Drupal 6 - Views2 - How to build a view of non-nodes
Could someone explain these Haskell functions to me?
lists find algorithm
How do I call a method that is in the webpart class file, from a usercontrol in SharePoint 2007?
How can I keep a file in memory during editing?
if .bash_profile usually source .bashrc any way, why not just use .bashrc ?
Core Animation View Intermittently Not Appearing
Need help converting apache .htaccess code to lighttpd url_rewrite code
Oracle: Using subqueary in a trigger
Opening links but not iFrames in webview
Matlab compiler runtime library
Advanced search with Drupal (Views and CCK)
can any one tell me which is the best way to learn spring
More elegant SQL?
Qt: mouseMoveEvent and interfer with hoverEnterEvent of child object
Linq update record
Show product creation & last edit dates on Frontend in Magento
Int list returned by LINQ query
Possible: Program executing Qt3 and Qt4 code?
NSTableView with custom cells
Import ITK/VTK into Matlab or Matlab into VTK/ITK environment?
How to import code to Subversion?
Why do associated collections contain null values? (Hibernate, Annotation, Spring)
Speed test Linq2SQL v Entiry Framework
Subversion not updating working copy properly
Instantiating Oracle Driver results in InvocationTargetException
Apache Perl http headers problem
Are there any other classes like SPBuiltInFieldId and SPBuiltInContentTypeId?
LINQ table enumeration with column enumeration
how to retrive data from MySQL using javascript
Linq Dilemma
Argument Checking Problem in Bash Script
How do you make a button remove a row with Core Data in an Outline View?
Help optimize an Oracle query?
LINQ Entities as business objects - pro/cons
Is there any way to declare final fields for Hibernate-managed objects?
Permissions to PHP session files
Is it normal for "rsyslogd" to cost 170M memory?
How can I find out what a command is executing in Terminal on MacOs
SVN "PROPFIND request failed on..."
Unable to install Meld by MacPorts
Monitoring which statement updates (and when) a certain table row with Oracle 10
Unable to diff dot-files in Mac's FileMerge
SVN Weirdness: Is It Possible It's Not My Fault
Best Spring/Hibernate configuration for never changing tables
Workarounds for Hibernate's lack of delete-orphan support for one-to-one and many-to-one relationships?
How do I configure Apache to forward some URLs to my servlet container regardless if the file exists.
How to change the theme of Person.aspx in SharePoint My Sites
FSEvent weirdness on Mac Leopard
Logging all cocoa events?
apache prefork/mod_wsgi spawned process count seemingly past configuration
How to display unarchived custom NSView objects
qmake and QT_INSTALL_PREFIX. How can I select a new location for Qt library?
Stress testing a server and VPS's vs. Dedicated servers
How to duplicate a virtual PC with SharePoint, K2 and domain controller
Integrating Search Server 2008 Express with WSS 3.0
Why does SO display SV version and what are the advantages?
Bash shell for Windows?
Oracle Date Rounding
Multiple Oracle Clients
how to evaluate a given path within a bash shell
Why am I getting these Errors in the Console when Debugging in XCode?
How to Sum the duration in Gridview List by using LINQ to SQL?
I need to add a choice field to sharepoint that has values depending on the current selection.
Best free Excel writer for C# to output datatable to excel
Apache httpd cluster logging
SharePoint Server 2k7 / Office 2003 Integration problem (CT prob.)
Getting unique result in Hibernate
Why does Qt add more than three columns when I use restoreState() on a QTableWidget?
How does LINQ implement the SingleOrDefault() method?
Am I using NSTimer correctly in iPhone View-based app?
CAML cannot reference Custom Properties in custom fields.
hibernate one-to-one or component?
LinqDataSource and DateTime Format
What are some good Oracle Db maintenance Tools.
Qt: Printing pageRect and paperRect issues
What's the difference between the Oracle SYS and SYSTEM accounts?
oracle insert with many bind variables over WAN is very slow
SVN Weirdness Day 2: SVN List and SVN Update Report Different Things
Using @Table with schema name in Hibernate 3.3.1ga and HSQLDB
ManyToMany in Hibernate without composite keys
Testing SQL query on Oracle which includes a remote database
CONNECT_BY_ISLEAF with Conditions
Reducing WAV sound file size, without loosing quality
[SharePoint] Publishing HTML Field Control Converts Relative URL to Absolute URL
How do you link 2 web parts on a SharePoint Page?
Can ${var} expressions be nested in bash?
Why do all the Checkbox's in my Outline View check when only one is clicked?
QPainter colored text (syntax coloring)
How should I Fix "svn: Inconsistent line ending style"?
Hibernate Embeddable Inheritance
Easy way to make a UILabel cover and exactly match contents of a UITextField?
SharePoint Datasheet view read-only custom field
LazyInitializationException with session scoped bean
How am I going to reproduce Javascript bugs if I don't have a Mac & Safari?
Can MacOS be run in a VMWare type environment?
ERROR: request not found in the TrackedRequests. We might be creating and closing webs on different threads.
QtAbstractAdaptor vs. QtAbstractInterface
SVN won't commit unversioned files even though they show up with svn status
What does single appostrophe mean in Scala?
How can I redefine a built in keyboard shortcut's behavior?
Split string based on delimiter in bash?
Qt Animation
I'm working with the Entity Framework and I'm having a problem:
Checking if no elements in IEnumerable(Of T) - Linq element and quantifier operators
How would you make a Checkbox Cell only display on a Certain Entitys Rows in An Outline View?
LINQ with 3 Tier
Oracle Associative Array TYPE is not able to use in USING statement (If  TYPE is declared within Package)
Search and replace in apache htaccess a RewriteRule
Timespan to string problem in LINQ query
LINQ:: Error in getting User
LINQ ERROR : Explicit construction of entity type
Bind Exclude Asp.net MVC doesn't work on LINQ Entity
Error 1325.„SharePointData” is not a valid short file name during Sharepoint uninstalling
Dynamically changing dropdown in excel.
Guidance on creating non conflicting workflows
Linq syntax in VB.NET
Bash condition of the form - [ -n "${VAR:-x}" ] gets evaluated even though VAR is set
Using Spring to inject EasyMock mocks causes ClassCastException
Left outer join fetch doesn't fill map collection properly (HQL)
HQL query equivalence: Why are them different
In SharePoint 2007, how can I include some common items in a list, and some unique ones for each instance of the list?
Importing 3954275 Insert statements into Oracle 10g
Java Class file from SVN to Tomcat on server: How to compile automatically?
Custom joins entitys on Hibernate
What are the advantages/disadvantages of using Oracle Auto Segment Space Management?
Use LINQ for arbitrary sorting
Is it recommended practice to use uniform extent sizes in Oracle tablespaces?
Exporting Native Excel 2007 Files From .NET
How to program using cat
Split string in Linq select statement
Ajax.request throws a syntax error, but returns the correct value
How to pass a command line switch to XCode when I start 'Build and Debug'
Is there something like too much AJAX ? How do you handle screen resizing due to AJAX ?
What are zygo/meta/histo/para/futu/dyna/whatever-morphisms?
What's the best way to add a composite property for binding to an existing class
Hibernate getting Id from createCriteria() result
using RewriteCond, can i change how fast content is served to users in different parts of the world?
maintaining configuration differences between dev and live environments during deployment from SVN
How to turn off optimization (-02) for apache modules built with APXS
BASH - Replace all instances of mutliple newline with a single newline
Tips to sync up webapps and svn?
Change Edit Control Block link in WSS
When you show and hide a div, will it re-adjust surrounding elements automagically?
How do I create a Sharepoint list via a feature receiver and an existing list template
VSeWSS Administrator Privileges and <SafeControl> entry
What is the correct way to tell when an NSArrayController is finished loading it's content from a persistent store?
Which is the command to query a Subversion repository for all files checked out to a specific user?
[truncated: 629,869 more chars]
