# Supplementary material for: Pedagogical sentiment analysis based on the BERT-CNN-BiGRU-attention model in the context of intercultural communication barriers
Source: PeerJ Comput Sci. 2024 Jul 3;10:e2166. doi: 10.7717/peerj-cs.2166 (PMC11232589; doi:10.7717/peerj-cs.2166)
Supplement: Supplemental Information 1 [file peerj-cs-10-2166-s001.zip › code/LSTM Hate Speech Detection.ipynb]

# %% [markdown]
### Import common libraries

# %% [code]
import tensorflow as tf
import numpy as np
import pandas as pd
import random as rn
from model_persistance import ModelPersistance
from evaluate_classification import EvaluateBinaryClassification

# %% [markdown]
### Initialise Random variables and Tensor Board

# %% [code]
SEED = 123
np.random.seed(SEED)
tf.random.set_seed(SEED)

# %% [markdown]
### Loading Data

# %% [code]
BASE = 'D:\\ResearchDataGtx1060\\SentimentData\\Hate\\'
fins_train = ['random_hate_train.csv']
fins_test = ['eastasian_hate_test.csv']
track = 0

# %% [code]
# We apply only this preprocessing because our data is already preprocessed
def cleanNonAscii(text):
    '''
    Remove Non ASCII characters from the dataset.
    Arguments:
        text: str
    returns: 
        text: str
    '''
    return ''.join(i for i in text if ord(i) < 128)

# %% [code]
df_train = pd.read_csv(BASE+fins_train[track])
#df_train.columns=['label', 'text']
df_train.head()

# %% [code]
df_train.groupby('label').count()

# %% [code]
df_train['text'] = df_train['text'].apply(cleanNonAscii)
df_train.head(5)

# %% [code]
X_train, y_train = df_train['text'].values, df_train['label'].values

# %% [code]
df_test = pd.read_csv(BASE+fins_test[track])
df_test.head()

# %% [code]
df_test.groupby('label').count()

# %% [code]
df_test['text'] = df_test['text'].apply(cleanNonAscii)
df_test.head(5)

# %% [code]
# def undersample(df):
#     df_0 = df[df.label==0]
#     df_1 = df[df.label==1]
#     if len(df_0) < len(df_1):
#         df_1 = df_1.sample(len(df_0), replace=False)
#     elif len(df_0) > len(df_1):
#         df_0 = df_0.sample(int(len(df_1)), replace=False)
#     df = pd.concat([df_0, df_1])
#     del df_0, df_1
#     df = df.sample(frac=1).reset_index(drop=True)
#     return df

# %% [code]
X_test, y_test = df_test['text'].values, df_test['label'].values

# %% [markdown]
### Transforming data suitable for model format

# %% [code]
from keras.preprocessing.text import Tokenizer
from keras.preprocessing.sequence import pad_sequences
num_words = 100000
tokenizer = Tokenizer(num_words=num_words)
tokenizer.fit_on_texts(X_train)
xtrain = tokenizer.texts_to_sequences(X_train)
maxlen = max(map(lambda x: len(x),xtrain))
xtrain = pad_sequences(xtrain, maxlen=maxlen)

xtest = tokenizer.texts_to_sequences(X_test)
xtest = pad_sequences(xtest, maxlen=maxlen)

# %% [markdown]
### Loading word embedding and mapping data to that word embedding

# %% [code]
from gensim.models import KeyedVectors
W2V_BASE = 'D:\\ResearchDataGtx1060\\TwitterDataAustralia\\\W2V_AusTweets_200d_MinCount100\\'
model_ug_cbow = KeyedVectors.load(W2V_BASE+'vectors.txt')

embeddings_index = {}
for w in model_ug_cbow.wv.vocab.keys():
    embeddings_index[w] = model_ug_cbow.wv[w]

embedding_matrix = np.zeros((num_words, 200))
for word, i in tokenizer.word_index.items():
    if i >= num_words:
        continue
    embedding_vector = embeddings_index.get(word)
    if embedding_vector is not None:
        embedding_matrix[i] = embedding_vector

# %% [markdown]
### Creating LSTM model and training it for 10 epoc

# %% [code]
from keras.models import Sequential
from keras.layers import Dense, Dropout
from keras.layers import LSTM
from keras.layers import Input, Activation
from keras.layers.embeddings import Embedding
from keras.preprocessing import sequence
from keras.models import Model

def create_lstm_model():
    tweet_input = Input(shape=(maxlen,), dtype='int32')
    #tweet_encoder = Embedding(num_words, 200, weights=[embedding_matrix], input_length=maxlen, trainable=True)(tweet_input)
    tweet_encoder = Embedding(num_words, 200, input_length=maxlen)(tweet_input)
    tweet_encoder = Dropout(0.5)(tweet_encoder)
    merged = LSTM(100)(tweet_encoder)
    merged = Dropout(0.5)(merged)
    merged = Dense(1)(merged)
    output = Activation('sigmoid')(merged)
    model = Model(inputs=[tweet_input], outputs=[output])
    model.compile(loss='binary_crossentropy', optimizer='adam', metrics=['accuracy'])
    #model.summary()
    return model

lstm_model = create_lstm_model()
lstm_model.fit(xtrain, y_train, epochs=3, batch_size=32, verbose=1)

# %% [markdown]
# Evaluating the model with test dataset

# %% [code]
p = lstm_model.predict(xtest,verbose=1)
predicted = [int(round(x[0])) for x in p]
actual = y_test

ebc = EvaluateBinaryClassification(gnd_truths = actual, predictions = predicted)
print(ebc.get_full_report())

# %% [code]
ebc.save_full_report(model_name='LSTM_no_w2v', path='domain_adaptation_rerun_randomhate_eastasianhate_')
