# Supplementary material for: Pedagogical sentiment analysis based on the BERT-CNN-BiGRU-attention model in the context of intercultural communication barriers
Source: PeerJ Comput Sci. 2024 Jul 3;10:e2166. doi: 10.7717/peerj-cs.2166 (PMC11232589; doi:10.7717/peerj-cs.2166)
Supplement: Supplemental Information 1 [file peerj-cs-10-2166-s001.zip › code/Simple Auto Encoder.ipynb]

# %% [markdown]
# Import Libraries

# %% [code]
from keras.models import Sequential
from keras.layers import LSTM
from keras.layers import RepeatVector
from keras.layers import TimeDistributed
from keras.layers import Dense
from keras.utils import plot_model
import numpy as np
from IPython.display import Image
from absl import logging
logging._warn_preinit_stderr = 0

# %% [markdown]
# Define Inputs

# %% [code]
# define input sequences for two instances with nine timesteps and two features
sequence = np.array([0.1, 0.2, 0.3, 0.4, 0.5, 0.6, 0.7, 0.8, 0.9, 1, 2, 3, 4, 5, 6, 7, 8, 9])

# reshape input into [samples, time_steps, features]
samples = 2
time_steps = int(len(sequence)/2)
features = 1
sequence = sequence.reshape((samples, time_steps, features))
sequence

# %% [markdown]
# Define Architecture

# %% [code]
model = Sequential()
model.add(LSTM(100, activation='relu', input_shape=(time_steps,1)))
model.add(RepeatVector(time_steps))
model.add(LSTM(100, activation='relu', return_sequences=True))
model.add(TimeDistributed(Dense(1)))
model.compile(optimizer='adam', loss='mse')

# %% [markdown]
# Shwo the Architecture

# %% [code]
plot_model(model, show_shapes=True, to_file='reconstruct_lstm_autoencoder.png')
Image("reconstruct_lstm_autoencoder.png")

# %% [markdown]
# Fit the model

# %% [code]
# fit model
model.fit(sequence, sequence, epochs=300, verbose=0)

# %% [markdown]
# Show the prediction

# %% [code]
# demonstrate recreation
yhat = model.predict(sequence, verbose=0)
print(yhat[:,:,:])
