# Supplementary material for: Pedagogical sentiment analysis based on the BERT-CNN-BiGRU-attention model in the context of intercultural communication barriers
Source: PeerJ Comput Sci. 2024 Jul 3;10:e2166. doi: 10.7717/peerj-cs.2166 (PMC11232589; doi:10.7717/peerj-cs.2166)
Supplement: Supplemental Information 1 [file peerj-cs-10-2166-s001.zip › code/ULMFiT Simple Code.ipynb]

# %% [markdown]
# ULMFiT Simple Code

Sentiment Classification of US Airlines related Tweets

# %% [markdown]
### Import Required Libraries

# %% [code]
#loading data
import pandas as pd

# preprocessing
from sklearn.preprocessing import LabelEncoder
from sklearn.model_selection import train_test_split

# classification report
from sklearn.metrics import classification_report, confusion_matrix

# for graphs
import matplotlib.pyplot as plt
import seaborn as sn

# FastAI for language model
from fastai import *
from fastai.text import *

# %% [code]
%reload_ext autoreload
%autoreload 2
%matplotlib inline

# %% [markdown]
### Load Data

# %% [code]
'''
Data Source: https://www.kaggle.com/crowdflower/twitter-airline-sentiment
'''

# %% [code]
SEED = 123
BASE = '/home/basharm/.fastai/'
DATA_DIR = BASE+'data/LM_Test_Again/'
fin = 'Tweets.csv'

# %% [code]
df = pd.read_csv(DATA_DIR+fin)
df.head(5)

# %% [markdown]
### Prepare Data

# %% [code]
labelEncoder = LabelEncoder()

def cleanNonAscii(text):
    '''
    Remove Non ASCII characters from the dataset.
    Arguments:
        text: str
    returns: 
        text: str
    '''
    return ''.join(i for i in text if ord(i) < 128)

def gather_texts_and_labels(df=None, test_size=0.15, random_state=42):
    '''
    Gathers the text and the corresponding labels from the dataset and splits it.
    Arguments:
        df: Pandas DataFrame
        test_size: represents the test size
        random_state: represents the random state
    Returns:(x_train, x_test, y_train, y_test, new_df)
    '''
    # texts
    df['text'] = df['text'].apply(cleanNonAscii)
    texts = df["text"].values
    
    # encoding labels (positive, neutral, negative)
    df['airline_sentiment'] = labelEncoder.fit_transform(df['airline_sentiment'])
    labels = df['airline_sentiment'].values
    
    # changing the order for fastai tokenizers to capture data.
    new_df = pd.DataFrame(data={"label":labels, "text":texts})
    
    # split train test
    df_train, df_test = train_test_split(new_df, stratify = new_df['label'], 
                                         test_size=test_size, 
                                         random_state = SEED)
    # split train valid
    df_train, df_val = train_test_split(df_train, stratify = df_train['label'], 
                                        test_size = test_size,
                                        random_state = SEED)
    
    print("Training: {}, Testing: {}, Val: {}".format(len(df_train), 
                                                      len(df_test), 
                                                      len(df_val)))
    return df_train, df_test, df_val, new_df

# %% [code]
df_train, df_test, df_val, new_df = gather_texts_and_labels(df)

# %% [markdown]
# Language Model

# %% [code]
# Transform data to TextLMDataBunch
data_lm = TextLMDataBunch.from_df(train_df = df_train, 
                                  valid_df = df_val, 
                                  path = DATA_DIR) # pathe is where to store the transformed data and models
# Saving the data_lm as backup
data_lm.save("data_lm_twitter.pkl") # saving as a back stop

# %% [code]
# Loading the language model (AWD_LSTM)
learn_lm = language_model_learner(data_lm, AWD_LSTM, drop_mult=0.3)
print(learn_lm)

# %% [code]
# Finding the optimal learning rate
learn_lm.lr_find(start_lr=1e-8, end_lr=1e2)
learn_lm.recorder.plot()

# %% [code]
# Fit using one cycle policy
learn_lm.fit_one_cycle(1, 1e-2)

# %% [code]
# Unfreeze all layers
learn_lm.unfreeze()
# fit one cycle for 10 epochs
learn_lm.fit_one_cycle(10, 1e-3, moms=(0.8,0.7))

# %% [code]
# save the fine tuned model for backup or for further fine tuning
learn_lm.save('fine_tuned_lm')

# %% [code]
# save the encoder. we will need the encoder fOr classifier
learn_lm.save_encoder('fine_tuned_enc')

# %% [markdown]
# Classification

# %% [code]
# Preparing the classifier data
data_clas = TextClasDataBunch.from_df(path = DATA_DIR, # pathe is where to store the transformed data and models
                                      train_df = df_train, 
                                      valid_df = df_val, 
                                      test_df = df_test, 
                                      vocab=data_lm.train_ds.vocab)

# %% [code]
# Building the classifier
learn_cls = text_classifier_learner(data_clas, AWD_LSTM, drop_mult=0.5)

# %% [code]
print(learn_cls)

# %% [code]
# loading the saved encoder
learn_cls.load_encoder('fine_tuned_enc') # load th encoder from the LM

# %% [code]
# fine tuning the whole network before unfreezing (i.e. only end layer will be updated here)
# here we will train for three epochs. we can train more as its hard to over fit here.

learn_cls.fit_one_cycle(3, 1e-2, moms=(0.8,0.7))  

# %% [code]
# fine tuning the network layer by layer to preserve as much information is possible.

learn_cls.freeze_to(-2) # unfreeze last 2 layers
learn_cls.fit_one_cycle(2, slice(1e-2/(2.6**4),1e-2), moms=(0.8,0.7)) # slanted learning rate scheduler

# %% [code]
learn_cls.freeze_to(-3) # unfreeze last 3 layers
learn_cls.fit_one_cycle(2, slice(5e-3/(2.6**4),5e-3), moms=(0.8,0.7))

# %% [code]
learn_cls.freeze_to(-4) # unfreeze last 4 layers
learn_cls.fit_one_cycle(2, slice(5e-3/(2.6**4),5e-3), moms=(0.8,0.7))

# %% [code]
learn_cls.freeze_to(-5) # unfreeze last 5 layers
learn_cls.fit_one_cycle(2, slice(5e-3/(2.6**4),5e-3), moms=(0.8,0.7))

# %% [code]
# Unfreezing all the layers and training
learn_cls.unfreeze() # unfreze all
learn_cls.fit_one_cycle(3, slice(1e-3/(2.6**4),1e-3), moms=(0.8,0.7))

# %% [markdown]
### Evaluate on test dataset

# %% [code]
learn_cls.predict("This was a great flight!")

# %% [code]
index = learn_cls.predict("This was a great movie!")[2].numpy().argmax()
print("Predicted sentiment: {}".format(index))

# %% [code]
df_test.head(2)

# %% [code]
predicted = [learn_cls.predict(df_test.loc[idx, 'text'])[2].numpy().argmax() for idx in df_test.index]

# %% [code]
set(predicted), set(df_test['label'].to_list())

# %% [code]
labels = df_test['label'].to_list()

# %% [code]
print(classification_report(labels, predicted, labels=[0,1,2]))

# %% [code]
labelEncoder.inverse_transform([0, 1, 2])

# %% [code]
'''
Confusion matrix whose i-th row and j-th column entry indicates 
the number of samples with 
true label being i-th class and prediced label being j-th class.
'''
cm = confusion_matrix(labels, predicted)
print(cm)

# %% [code]
fig = sn.heatmap(cm, annot=True, annot_kws={"size": 16})
fig.set(xlabel='Predicted', ylabel='Actual')
plt.show()
