# Supplementary material for: Pedagogical sentiment analysis based on the BERT-CNN-BiGRU-attention model in the context of intercultural communication barriers
Source: PeerJ Comput Sci. 2024 Jul 3;10:e2166. doi: 10.7717/peerj-cs.2166 (PMC11232589; doi:10.7717/peerj-cs.2166)
Supplement: Supplemental Information 1 [file peerj-cs-10-2166-s001.zip › code/ULMFiT_MultiClassText.ipynb]

# %% [markdown]
### Multi class text classifier using ULMFiT

The ULMFiT model utilizes AWD-LSTM architecture that uses multiple LSTM layers with dropout applied to every layer. In this practice, we will use ULMFiT for multi class classification instead of regular binary classification. 

For training and testing the model, we will use a Kaggle dataset that has 20,000 Stack Overflow question titles classified into 20 categories.


# %% [markdown]
### Import Required Libraries

# %% [code]
from fastai.text import *
import pandas as pd
import numpy as np
from sklearn.feature_selection import chi2
from sklearn.model_selection import train_test_split

# %% [code]
# optional
%reload_ext autoreload
%autoreload 2
%matplotlib inline

# %% [code]
# Optional: use this line if you want to remove Pandas'
# default limit of long text in columns
pd.set_option('display.max_colwidth', None)

# %% [code]
# check for cuda
torch.cuda.device_count(), torch.cuda.get_device_name(0)

# %% [code]
# Set GPU device
torch.cuda.set_device(0)

# %% [markdown]
### 1. Load data

##### Data Source:
https://github.com/jacoxu/StackOverflow [1]. 2015NAACL VSM-NLP workshop-"Short Text Clustering via Convolutional Neural Networks"

# %% [code]
BASE = 'Keggle_StackOverflowQuestions/'
flabel = 'label_StackOverflow.txt'
ftitle = 'title_StackOverflow.txt'

# %% [code]
df_title = pd.read_csv(BASE+ftitle, sep='\t', names=['text'], header=None)
df_title.head(5)

# %% [code]
df_label = pd.read_csv(BASE+flabel, sep='\t', names=['label'], header=None)
df_label.head(5)

# %% [code]
df = pd.concat([df_label, df_title], axis=1, sort=False)
print('Length of dataset: '+str(len(df.index)))
df.head()

# %% [code]
# [Optional] Update label column to show the label text itself, rather than the number.
'''
This step is for visual convenience, and it will not affect the ML model. 

If you decide to run this block of code, FastAI predictions will show as the actual text, instead of just a number. 

Please do not do this the dataset is large.
'''

mapping = {
  1: 'wordpress',
  2: 'oracle',
  3: 'svn',
  4: 'apache',
  5: 'excel',
  6: 'matlab',
  7: 'visual-studio',
  8: 'cocoa',
  9: 'osx',
  10: 'bash',
  11: 'spring',
  12: 'hibernate',
  13: 'scala',
  14: 'sharepoint',
  15: 'ajax',
  16: 'qt',
  17: 'drupal',
  18: 'linq',
  19: 'haskell',
  20: 'magento'
}

df['label'] = df['label'].map(mapping)
df.head()

# %% [markdown]
### 2. Data Preparation

Split train & validation datasets and creat FastAI data bunch

# %% [code]
df_trn, df_val = train_test_split(df, stratify = df['label'], test_size = 0.2) #If shuffle=False then stratify must be None.

df_trn.shape, df_val.shape

# %% [markdown]
##### Now we will setup our data in the FastAI required format. 

##### We will creat FastAI data bunch, one for Language Model (LM) and another for classifier.

Creating a data bunch automatically results in pre-processing of text, including vocabulary formation and tokenization.

    1. TextLMDataBunch: creates a data bunch for language modelling. In this, labels are completely ignored. Instead, data is processed so that the RNN can learn what word comes next given a starting word. Read the documentation here.
    2. TextClasDataBunch: sets up the data for classification. Labels play a key role here. We can also set the batch size for learning by changing the bs parameter.
    
##### Note in pre-processing
The xx___ tags represent the aspects of language in a way that the computer can understand. The xxbos tag marks the beginning of a sentence. The xxmaj tag is used to imply that the first letter of the next word is capitalized.

# %% [code]
# Language model data bunch

datab_lm = TextLMDataBunch.from_df(train_df = df_trn, 
                                   valid_df = df_val, 
                                   path = BASE+'temp')

datab_lm.show_batch()

# %% [code]
# Classifier model data
datab_clas = TextClasDataBunch.from_df(train_df = df_trn, 
                                       valid_df = df_val, 
                                       #test_df = df_test,
                                       path = BASE+'temp',
                                       vocab=datab_lm.train_ds.vocab, bs=24)

datab_clas.show_batch()

# %% [markdown]
### 3. Create and Train the Language Model

We will create a language model with AWD-LSTM architecture

# %% [code]
learn_lm = language_model_learner(datab_lm, AWD_LSTM, drop_mult=0.3) # rerun if fails
# drop_multi is the drop-out proportion in the dropout strategy

# %% [code]
# Now Let’s find the optimal learning rate to train our language model
'''
lr_find() is a built in fast.ai function that runs a few epochs on the model to plot loss, 
and then calculate the minimum gradient.
'''
learn_lm.lr_find() # rerun if fails
learn_lm.recorder.plot(suggestion=True)
min_grad_lr = learn_lm.recorder.min_grad_lr

# %% [code]
# we use the obtained optimal learning rate to train the language mode
learn_lm.fit_one_cycle(2, min_grad_lr)

# %% [code]
# unfreezing weights and training the rest of the NN
learn_lm.unfreeze()
learn_lm.fit_one_cycle(2, 1e-3)

# %% [markdown]
The language model achieved around 33% accuracy, which means that 1 out of 3 times correct. It looks the model predicts the next word relatively well.

# %% [code]
# Now we can ask LM to generate text given the initial clue
learn_lm.predict("memory overflow", n_words=10)

# %% [code]
# We will save the language model encoder so that we can load it later in our classifier.
learn_lm.save_encoder('lm_ft_enc')

# %% [markdown]
### 4. Using the Language Model to Train the Classifier

We will create the text_classifier_learner with the datab_clas DataBunch and the AWD_LSTM architecture. Then, we will load the language model encoder we saved.

# %% [code]
learn_cls = text_classifier_learner(datab_clas, AWD_LSTM, drop_mult=0.5)
learn_cls.load_encoder('lm_ft_enc')

# %% [code]
# Now we find the optimal learning rate for classifier model.
learn_cls.lr_find()
learn_cls.recorder.plot(suggestion=True)
min_grad_lr = learn_cls.recorder.min_grad_lr

# %% [code]
'''
We will use gradual unfreezing technique to train the classifier. 
In this technique we start by training the last few layers, 
then go backwards and unfreeze and train layers before. 
We use the function learn_cls.freeze_to(-2) to unfreeze the last 2 layers.
'''
learn_cls.fit_one_cycle(2, min_grad_lr)

# %% [code]
# We will also use learn_cls.recorder.plot_losses() to track our loss function over the epochs.
learn_cls.recorder.plot_losses()

# %% [code]
learn_cls.freeze_to(-2)
learn_cls.fit_one_cycle(4, slice(5e-3, 2e-3), moms=(0.8,0.7))

# %% [code]
learn_cls.recorder.plot_losses()

# %% [code]
# Finally, we unfreeze all layers and train the model at a low learning rate.
learn_cls.unfreeze()
learn_cls.fit_one_cycle(4, slice(2e-3/100, 2e-3), moms=(0.8,0.7))

# %% [markdown]
### 5. Analyzing our results

# %% [code]
# show the confusion matrix
preds,y,losses = learn_cls.get_preds(with_loss=True)
interp = ClassificationInterpretation(learn_cls, preds, y, losses)
interp.plot_confusion_matrix()

# %% [code]
# Find the categories that the classifier gets confused on the most.
interp.most_confused()

# %% [markdown]
### 6. Predictions!

Now we can use our model to predict the category of any sentence.

# %% [code]
learn_cls.predict("homebrew not working")

# %% [markdown]
### 7. Export the model

We can export our model using the following function and use it.

It will generate the export.pkl file in directory.

# %% [code]
learn_cls.export()

# %% [markdown]
References:

[1] https://medium.com/technonerds/using-fastais-ulmfit-to-make-a-state-of-the-art-multi-label-text-classifier-bf54e2943e83

[2] https://github.com/aditya10/ULMFiT-fastai-text-classifier/blob/master/ULMFiT_tutorial.ipynb
