# Supplementary material for: Pedagogical sentiment analysis based on the BERT-CNN-BiGRU-attention model in the context of intercultural communication barriers
Source: PeerJ Comput Sci. 2024 Jul 3;10:e2166. doi: 10.7717/peerj-cs.2166 (PMC11232589; doi:10.7717/peerj-cs.2166)
Supplement: Supplemental Information 1 [file peerj-cs-10-2166-s001.zip › code/simple_clean.py]

import re
import html

class CleanTweets:
    
    
    def __init__(self):
        self.BOS = 'xbos'  # beginning-of-sentence tag
        self.FLD = 'xfld'  # data field tag
        
        self.XNEL = 'xnel' #non english occurence
        self.XURL = 'xurl' #url occurence
        self.XATP = 'xatp' #@Person occurance
        self.XRTU = 'xrtu:' #retweet unmodified
        self.XRTM = 'xrtm:' #retweet modified
        
        self.re1 = re.compile(r'  +')
        
    def cleanNonAscii(text):
        '''
        Remove Non ASCII characters from the dataset. Naive way to remove non english
        Arguments:
            text: str
        returns: 
            text: str
        '''
        return ''.join(i for i in text if ord(i) < 128)
        
    
    
    def prepro_a_tweet(self, tweet):
        
        def fixup(x):
            """ Cleans up erroroneus characters"""
            x = x.replace('#39;', "'").replace('amp;', '&').replace('#146;', "'").replace(
                'nbsp;', ' ').replace('#36;', '$').replace('\\n', "\n").replace('quot;', "'").replace(
                '<br />', "\n").replace('\\"', '"').replace('<unk>','u_n').replace(' @.@ ','.').replace(
                ' @-@ ','-').replace('\\', ' \\ ').replace('\n', ' ').replace('\t', ' ').replace('\r', ' ').replace('rt @','@')
            return self.re1.sub(' ', html.unescape(x))
        
        tweet = fixup(tweet)
        tweet = re.sub(r'^RT @ \w+:', self.XRTU, tweet)
        tweet = re.sub(r'^MRT @ \w+:', self.XRTM, tweet)
        tweet = re.sub(r'@ \w+', self.XATP, tweet)
        tweet = re.sub(r'http\S+', self.XURL, tweet)
        tweet = re.sub(r'(.)\1+', r'\1\1', tweet).strip()
        tweet = tweet.lower()
        return tweet
